# Supplementary material for: 1-(4-Fluoro­phen­yl)-3-methyl-4-phenyl­sulfanyl-1H-pyrazol-5(4H)-one
Source: Acta Crystallogr Sect E Struct Rep Online. 2010 Oct 20;66(Pt 11):o2815–6. doi: 10.1107/S1600536810040596 (PMC3009262; doi:10.1107/S1600536810040596)
Supplement: Supplementary file 2 [file e-66-o2815-Isup2.hkl]

# 
# h,k,l, Fc-squared, Fo-squared, sigma(Fo-squared) and status flag 
# 
data_I
_shelx_title ' mv58m in P2(1)/c (100K)' 
_shelx_refln_list_code          4 
_shelx_F_calc_maximum      188.22 
_exptl_crystal_F_000       624.00 
_reflns_d_resolution_high  0.6416 
 
loop_ 
 _symmetry_equiv_pos_as_xyz 
 'x, y, z' 
 '-x, y+1/2, -z+1/2' 
 '-x, -y, -z' 
 'x, -y-1/2, z-1/2' 
 
_cell_length_a    17.2628 
_cell_length_b     7.2834 
_cell_length_c    11.4877 
_cell_angle_alpha  90.000 
_cell_angle_beta   91.138 
_cell_angle_gamma  90.000 
 
_shelx_F_squared_multiplier     1.000 
 
loop_ 
 _refln_index_h 
 _refln_index_k 
 _refln_index_l 
 _refln_F_squared_calc 
 _refln_F_squared_meas 
 _refln_F_squared_sigma 
 _refln_observed_status 
   2   0   0     1261.07     1290.58     35.03 o 
   3   0   0     1646.52     1783.54     48.58 o 
   4   0   0     2179.80     2074.39     57.04 o 
   5   0   0        1.35        1.66      1.88 o 
   6   0   0      133.35      112.78      3.56 o 
   7   0   0      399.27      379.51     11.21 o 
   8   0   0        4.56        0.45      1.17 o 
   9   0   0     3010.27     3162.06     40.97 o 
  10   0   0     1377.75     1342.13     20.05 o 
  11   0   0     1507.39     1594.88     22.21 o 
  12   0   0     1158.51     1225.61     16.89 o 
  13   0   0       41.42       35.14      4.37 o 
  14   0   0       13.80       13.54      3.56 o 
  15   0   0        1.45       -2.00      3.28 o 
  16   0   0       25.37       18.62      3.57 o 
  17   0   0      346.23      339.68     11.17 o 
  18   0   0       26.29       24.36      4.15 o 
  19   0   0      761.35      819.19     24.72 o 
  20   0   0      330.44      320.16     14.89 o 
  21   0   0      370.26      433.46     17.95 o 
  22   0   0       50.72       73.74      9.30 o 
  23   0   0        0.04        1.40      4.16 o 
  24   0   0      415.56      414.98     23.49 o 
  25   0   0        2.36        2.16      5.00 o 
  26   0   0      539.31      522.93     22.73 o 
   1   1   0    11545.01    11789.58    156.04 o 
   2   1   0     1917.23     1946.09     23.15 o 
   3   1   0      565.52      580.15     12.61 o 
   4   1   0    25228.67    24175.27    642.00 o 
   5   1   0      393.46      408.74      7.01 o 
   6   1   0     2047.86     2103.84     27.53 o 
   7   1   0      240.16      251.60      4.22 o 
   8   1   0     1096.86     1194.58     14.54 o 
   9   1   0       75.23       69.41      2.39 o 
  10   1   0     1851.62     1985.02     19.11 o 
  11   1   0      142.62      159.07      3.21 o 
  12   1   0       11.35        9.50      1.20 o 
  13   1   0      364.96      416.35      6.36 o 
  14   1   0        7.76       10.38      1.78 o 
  15   1   0      168.95      182.29      6.72 o 
  16   1   0       64.20       67.33      4.08 o 
  17   1   0       62.48       75.94      4.97 o 
  18   1   0       75.87       75.44      5.20 o 
  19   1   0        2.64        5.10      2.55 o 
  20   1   0        9.94       10.84      2.89 o 
  21   1   0        1.86        5.42      2.98 o 
  22   1   0       97.97       75.55      8.56 o 
  23   1   0       55.42       57.23      6.19 o 
  24   1   0       94.58       85.23     11.01 o 
  25   1   0        0.55        6.24      3.59 o 
  26   1   0        3.55        5.03      3.46 o 
   0   2   0       17.42       20.35      2.58 o 
   1   2   0        0.01       -0.75      0.78 o 
   2   2   0     1321.41     1417.68     16.30 o 
   3   2   0     6510.57     6669.07     76.52 o 
   4   2   0     1795.27     1835.08     22.55 o 
   5   2   0     5902.62     6086.22     60.39 o 
   6   2   0      554.47      575.26      6.53 o 
   7   2   0     6703.75     7034.74     63.06 o 
   8   2   0      686.03      779.98     10.29 o 
   9   2   0       66.66       48.16      1.86 o 
  10   2   0        2.36        1.73      0.88 o 
  11   2   0        0.16       -0.92      0.92 o 
  12   2   0      152.51      138.69      3.49 o 
  13   2   0       14.74       12.62      2.06 o 
  14   2   0     1007.02     1014.49     22.27 o 
  15   2   0      156.46      150.93      6.87 o 
  16   2   0      138.22      144.10      6.48 o 
  17   2   0      149.89      160.14      6.57 o 
  18   2   0       11.28        6.17      3.29 o 
  19   2   0      761.78      768.59     15.10 o 
  20   2   0       19.71       20.34      3.45 o 
  21   2   0       83.98       86.11      6.14 o 
  22   2   0       24.04       21.23      4.32 o 
  23   2   0       27.08       34.59      5.01 o 
  24   2   0      134.49      140.31      9.23 o 
  25   2   0       29.10       37.73      6.33 o 
  26   2   0       83.03       95.54      8.13 o 
   1   3   0        2.82        7.10      1.32 o 
   2   3   0       49.29       71.32      2.33 o 
   3   3   0      403.35      406.19      6.13 o 
   4   3   0        6.64       10.99      1.37 o 
   5   3   0      203.71      273.27      4.65 o 
   6   3   0       62.90       64.12      2.10 o 
   7   3   0     2355.23     2582.97     21.72 o 
   8   3   0      788.91      857.04      8.96 o 
   9   3   0       27.81       30.60      1.72 o 
  10   3   0       28.25       22.19      1.48 o 
  11   3   0     1645.52     1735.29     15.96 o 
  12   3   0       38.88       40.30      2.59 o 
  13   3   0      302.89      334.86      7.13 o 
  14   3   0       12.39       11.71      2.17 o 
  15   3   0      175.93      179.32      5.92 o 
  16   3   0       64.29       52.87      4.01 o 
  17   3   0       18.16        9.94      2.60 o 
  18   3   0       15.72       10.35      2.60 o 
  19   3   0       49.25       51.97      4.62 o 
  20   3   0        4.19        1.41      2.50 o 
  21   3   0        3.73        8.17      4.26 o 
  22   3   0       51.02       52.47      5.81 o 
  23   3   0       65.94       67.12      5.81 o 
  24   3   0       21.03       23.49      6.44 o 
  25   3   0       83.78       82.57      8.58 o 
   0   4   0      143.83      163.06      6.08 o 
   1   4   0        1.30        0.69      1.10 o 
   2   4   0      763.33      781.43     10.40 o 
   3   4   0      355.02      337.72      6.91 o 
   4   4   0       10.33        7.29      1.28 o 
   5   4   0     1995.71     2179.68     24.89 o 
   6   4   0      564.12      627.02      8.12 o 
   7   4   0      117.22      105.20      2.90 o 
   8   4   0      700.56      681.35      8.38 o 
   9   4   0      197.11      221.39      4.99 o 
  10   4   0      537.88      523.27      9.02 o 
  11   4   0      125.51      145.67      4.41 o 
  12   4   0     1168.04     1149.99     14.85 o 
  13   4   0       24.57       24.86      2.78 o 
  14   4   0      151.82      154.21      5.76 o 
  15   4   0        8.28        5.72      2.07 o 
  16   4   0      524.92      506.14     10.70 o 
  17   4   0        3.31        7.40      2.52 o 
  18   4   0       27.54       30.87      5.58 o 
  19   4   0       28.31       31.62      4.50 o 
  20   4   0        6.82        9.58      3.25 o 
  21   4   0      263.95      282.28     10.53 o 
  22   4   0      133.02      142.46     10.57 o 
  23   4   0       12.51       17.49      5.07 o 
  24   4   0       13.88       16.28      5.06 o 
  25   4   0        0.29        4.33      8.27 o 
   1   5   0      117.69      133.73      3.67 o 
   2   5   0      116.42      126.39      4.17 o 
   3   5   0        1.42       -0.92      0.92 o 
   4   5   0       65.45       63.70      3.10 o 
   5   5   0        3.47        6.54      1.40 o 
   6   5   0      345.79      342.08      6.87 o 
   7   5   0      619.94      625.24     10.74 o 
   8   5   0      146.66      150.96      3.86 o 
   9   5   0       69.85       87.72      3.81 o 
  10   5   0      192.99      194.28      7.00 o 
  11   5   0       84.92       84.84      4.02 o 
  12   5   0      146.96      137.45      4.88 o 
  13   5   0        5.09        2.18      1.90 o 
  14   5   0       63.63       59.34      4.18 o 
  15   5   0       32.96       37.64      4.25 o 
  16   5   0      593.94      598.02     13.77 o 
  17   5   0       78.77       83.45      9.21 o 
  18   5   0        0.03        3.09      5.13 o 
  19   5   0       87.17       72.97      9.14 o 
  20   5   0       25.36       14.06      7.55 o 
  21   5   0        6.84       11.18      7.13 o 
  22   5   0        0.15       12.34      6.72 o 
  23   5   0       26.52       26.43      7.76 o 
  24   5   0       25.50       19.66      7.53 o 
   0   6   0        3.60        0.56      1.77 o 
   1   6   0      185.59      167.70      8.78 o 
   2   6   0     1279.97     1232.08     17.12 o 
   3   6   0       40.63       44.20      3.16 o 
   4   6   0       81.90       75.64      4.45 o 
   5   6   0      280.19      243.97      6.88 o 
   6   6   0      285.04      277.99      7.46 o 
   7   6   0      154.43      158.76      6.69 o 
   8   6   0       53.82       48.05      3.83 o 
   9   6   0      485.72      456.89     10.44 o 
  10   6   0      276.38      281.51      8.14 o 
  11   6   0      122.79      115.03      6.08 o 
  12   6   0      166.99      186.04      8.03 o 
  13   6   0       55.32       62.39      9.41 o 
  14   6   0      581.35      591.09     15.49 o 
  15   6   0       93.29       91.90      9.58 o 
  16   6   0       65.57       62.89      8.48 o 
  17   6   0       56.89       53.91      7.92 o 
  18   6   0       81.17      102.95     10.72 o 
  19   6   0       35.50       27.29      6.19 o 
  20   6   0      189.63      198.09     15.06 o 
  21   6   0        0.03       -1.13      4.03 o 
  22   6   0        0.10       10.74      4.76 o 
   1   7   0       20.37       18.59      2.60 o 
   2   7   0      760.28      777.34     14.55 o 
   3   7   0       77.83       75.94      4.41 o 
   4   7   0       50.70       44.44      3.74 o 
   5   7   0      124.45      133.65      5.57 o 
   6   7   0       61.22       58.91      4.55 o 
   7   7   0       18.92       15.53      2.87 o 
   8   7   0        7.58        4.74      2.24 o 
   9   7   0        4.76        2.98      1.94 o 
  10   7   0       18.21       23.38      3.40 o 
  11   7   0        7.43        9.40      2.65 o 
  12   7   0        0.18        5.63      3.98 o 
  13   7   0       37.91       40.14      7.06 o 
  14   7   0        8.50       13.71      4.99 o 
  15   7   0        1.76        2.58      4.22 o 
  16   7   0        0.05       -0.28      3.94 o 
  17   7   0       13.93       24.09      6.10 o 
  18   7   0       59.14       67.26      8.95 o 
  19   7   0       16.32       22.28      5.88 o 
  20   7   0        0.31        6.06      6.17 o 
  21   7   0       33.31       37.70     11.66 o 
   0   8   0      563.47      530.70     15.68 o 
   1   8   0      130.76      145.64      6.25 o 
   2   8   0       16.67       13.83      2.73 o 
   3   8   0       71.85       74.00      5.75 o 
   4   8   0       29.40       25.93      3.60 o 
   5   8   0      192.66      214.21      8.76 o 
   6   8   0        3.36        3.79      2.83 o 
   7   8   0      226.46      241.40      9.77 o 
   8   8   0        0.52       -0.43      2.28 o 
   9   8   0      253.13      288.05      9.75 o 
  10   8   0       28.94       23.06      3.96 o 
  11   8   0        1.28        2.71      3.37 o 
  12   8   0      232.51      230.53     14.04 o 
  13   8   0        5.85        4.07      3.55 o 
  14   8   0      155.03      152.81     12.78 o 
  15   8   0        2.19        1.99      3.68 o 
  16   8   0       16.28       14.97      4.70 o 
  17   8   0      131.43      129.41     16.10 o 
  18   8   0       18.75       12.79      9.70 o 
  19   8   0       42.17       62.02      8.75 o 
   1   9   0       12.91        9.60      3.82 o 
   2   9   0        1.30       -0.78      2.71 o 
   3   9   0       59.89       59.22     10.78 o 
   4   9   0        1.11        3.55      2.75 o 
   5   9   0       37.73       43.21      5.65 o 
   6   9   0        6.44        7.73      3.43 o 
   7   9   0        7.17        7.09      3.31 o 
   8   9   0       10.29        6.68      3.49 o 
   9   9   0        9.19        7.34      3.46 o 
  10   9   0        0.72        3.95      3.24 o 
  11   9   0       25.18       17.75      8.76 o 
  12   9   0       21.31       27.65      7.02 o 
  13   9   0       15.53       10.71      4.34 o 
  14   9   0        0.06        6.05      4.06 o 
  15   9   0       12.95        7.02      4.31 o 
  16   9   0        5.29       18.55      5.20 o 
   0  10   0      169.33      207.83     21.69 o 
   1  10   0       33.23       26.63      5.13 o 
   2  10   0      101.36      119.17      9.30 o 
   3  10   0       96.88       99.99     10.87 o 
   4  10   0      133.38      136.37     10.02 o 
   5  10   0       24.69       24.93      5.62 o 
   6  10   0       42.62       53.62      6.78 o 
   7  10   0      234.12      230.06     11.83 o 
   8  10   0       34.05       33.64      5.54 o 
   9  10   0       25.41       37.47      5.89 o 
  10  10   0       88.04       99.39     11.37 o 
  11  10   0       25.60       19.56     13.03 o 
  12  10   0       65.21       79.47     27.03 o 
   1  11   0        5.32        6.80      4.31 o 
   2  11   0        7.05        6.28      4.55 o 
   3  11   0       35.46       23.88      7.95 o 
   4  11   0       50.15       51.25      6.93 o 
   5  11   0        1.97        5.45      3.62 o 
   6  11   0       13.12       21.15      4.72 o 
 -26   1   1       59.94       56.03      6.53 o 
 -25   1   1       58.25       54.19      6.31 o 
 -24   1   1       41.64       38.36      5.35 o 
 -23   1   1      339.36      343.42     16.32 o 
 -22   1   1       14.47       11.05      6.45 o 
 -21   1   1        0.57        4.34      2.67 o 
 -20   1   1       18.74       27.62      4.23 o 
 -19   1   1        0.54        0.07      2.00 o 
 -18   1   1      108.59      115.87      6.24 o 
 -17   1   1      106.12      105.40      5.78 o 
 -16   1   1      156.07      153.23      6.30 o 
 -15   1   1       73.25       65.26      4.36 o 
 -14   1   1        0.31        1.88      1.60 o 
 -13   1   1      670.50      652.14     10.14 o 
 -12   1   1      169.93      178.24      4.33 o 
 -11   1   1      484.74      480.67      7.36 o 
 -10   1   1      116.54      121.43      3.17 o 
  -9   1   1        4.06        3.90      1.03 o 
  -8   1   1     1205.12     1172.34     13.55 o 
  -7   1   1     2240.38     2459.73     22.49 o 
  -6   1   1      407.63      380.74      6.92 o 
  -5   1   1     1336.95     1448.39     29.43 o 
  -4   1   1    35425.65    34549.35    500.95 o 
  -3   1   1        3.82        3.63      1.47 o 
  -2   1   1     4369.33     4587.27     52.57 o 
  -1   1   1     1058.47     1101.49     18.83 o 
   0   1   1        2.21        1.97      0.90 o 
   1   1   1     5586.85     5860.60     87.77 o 
   2   1   1       46.75       58.31      2.39 o 
   3   1   1     4769.16     4980.55     61.68 o 
   4   1   1      197.14      206.19      4.55 o 
   5   1   1      795.83      818.58      9.75 o 
   6   1   1      561.92      493.78      6.39 o 
   7   1   1     1209.58     1357.10     12.45 o 
   8   1   1      192.77      182.78      3.22 o 
   9   1   1     1203.69     1147.34     11.25 o 
  10   1   1      703.65      680.08      8.21 o 
  11   1   1        8.19        0.85      0.78 o 
  12   1   1      225.22      239.66      4.62 o 
  13   1   1      765.76      753.30      9.46 o 
  14   1   1       29.36       26.99      2.09 o 
  15   1   1      829.15      817.81     11.45 o 
  16   1   1      613.30      597.00      9.55 o 
  17   1   1      154.71      162.66      5.82 o 
  18   1   1       26.49       20.47      3.03 o 
  19   1   1      218.42      197.35      7.46 o 
  20   1   1      526.49      536.96     12.48 o 
  21   1   1        6.93       13.94      3.31 o 
  22   1   1      752.52      718.98     34.27 o 
  23   1   1        0.19        3.08      3.04 o 
  24   1   1       77.26       84.33      7.91 o 
  25   1   1       78.25       82.04      7.51 o 
  26   1   1       33.34       43.97      6.93 o 
 -26   2   1       10.31        9.76      3.90 o 
 -25   2   1        8.13        7.66      3.82 o 
 -24   2   1        4.61        5.55      3.95 o 
 -23   2   1        0.66        5.35      3.13 o 
 -22   2   1        2.83        3.99      3.11 o 
 -21   2   1       39.70       43.69      5.21 o 
 -20   2   1       19.24       20.94      5.87 o 
 -19   2   1       66.24       74.81      5.86 o 
 -18   2   1        2.87        3.45      2.16 o 
 -17   2   1       33.78       39.63      3.81 o 
 -16   2   1        0.03        1.03      1.85 o 
 -15   2   1      130.14      132.68      5.86 o 
 -14   2   1      739.02      752.67     13.11 o 
 -13   2   1      547.29      551.78      9.74 o 
 -12   2   1      582.15      622.86      9.05 o 
 -11   2   1       95.15       96.23      3.31 o 
 -10   2   1      495.39      524.05      7.25 o 
  -9   2   1       10.16       19.70      1.55 o 
  -8   2   1     3639.16     3913.60     33.38 o 
  -7   2   1      174.94      174.80      3.76 o 
  -6   2   1     1250.60     1353.91     16.59 o 
  -5   2   1      251.84      297.45      6.00 o 
  -4   2   1      158.45      188.57      7.56 o 
  -3   2   1    10900.49    11578.88    141.89 o 
  -2   2   1     1014.98     1158.29     15.36 o 
  -1   2   1      819.76      801.61      9.95 o 
   0   2   1      196.23      201.27      3.77 o 
   1   2   1       24.43       24.44      1.64 o 
   2   2   1      131.87      146.18      3.30 o 
   3   2   1      210.67      208.92      4.38 o 
   4   2   1      806.61      826.66      9.40 o 
   5   2   1      396.10      462.96      6.26 o 
   6   2   1      261.75      316.02      4.84 o 
   7   2   1        8.53       10.01      0.97 o 
   8   2   1      931.26     1022.97      9.84 o 
   9   2   1     2280.37     2435.66     19.46 o 
  10   2   1      214.99      216.18      3.68 o 
  11   2   1      313.52      310.32      5.46 o 
  12   2   1       12.45       21.23      1.82 o 
  13   2   1        0.04        0.57      1.10 o 
  14   2   1        4.64        6.00      1.54 o 
  15   2   1       14.72       17.12      2.40 o 
  16   2   1        1.71        1.25      1.96 o 
  17   2   1       66.33       56.91      4.60 o 
  18   2   1      904.41      904.48     16.35 o 
  19   2   1        0.77        5.05      2.43 o 
  20   2   1       21.05       12.95      4.69 o 
  21   2   1       58.09       59.57      8.44 o 
  22   2   1        2.23        3.05      2.77 o 
  23   2   1       52.30       40.88      6.30 o 
  24   2   1       19.36       22.21      4.76 o 
  25   2   1       38.64       31.44      5.74 o 
  26   2   1       21.43       23.55      5.36 o 
 -25   3   1       29.45       21.69      5.57 o 
 -24   3   1       13.54       15.86      9.74 o 
 -23   3   1       30.33       25.22      4.82 o 
 -22   3   1       46.61       55.96      5.32 o 
 -21   3   1        1.42        0.25      2.48 o 
 -20   3   1      573.39      609.54     13.62 o 
 -19   3   1       64.98       67.85      5.26 o 
 -18   3   1      185.89      190.56      7.54 o 
 -17   3   1        4.52        4.80      2.27 o 
 -16   3   1       22.15       18.51      2.62 o 
 -15   3   1      153.01      155.76      5.38 o 
 -14   3   1      236.91      273.81      6.59 o 
 -13   3   1      112.72      103.81      4.50 o 
 -12   3   1      176.20      167.39      6.61 o 
 -11   3   1      821.17      819.04     11.04 o 
 -10   3   1     2950.46     3015.71     27.27 o 
  -9   3   1     2127.82     2244.07     18.39 o 
  -8   3   1      855.87      788.76      8.31 o 
  -7   3   1     1199.39     1341.13     13.08 o 
  -6   3   1      423.42      436.98      5.50 o 
  -5   3   1      520.98      559.34      6.66 o 
  -4   3   1      414.73      486.92      7.08 o 
  -3   3   1     1101.01     1078.91     20.22 o 
  -2   3   1      122.55      148.59      3.31 o 
  -1   3   1     2433.03     2464.45     25.48 o 
   0   3   1       77.34       73.37      2.38 o 
   1   3   1     6044.96     6346.82     60.51 o 
   2   3   1       70.25      101.29      2.95 o 
   3   3   1     1008.87     1046.94     12.35 o 
   4   3   1      161.60      130.66      2.77 o 
   5   3   1      323.95      385.38      5.51 o 
   6   3   1     2340.10     2422.82     22.90 o 
   7   3   1       72.32       73.06      2.96 o 
   8   3   1     1689.36     1679.98     16.89 o 
   9   3   1      165.07      150.02      3.55 o 
  10   3   1      109.74      114.87      3.35 o 
  11   3   1      408.91      396.09      6.46 o 
  12   3   1        9.16       14.31      1.51 o 
  13   3   1      212.55      185.90      4.23 o 
  14   3   1      317.14      290.09      6.82 o 
  15   3   1      195.54      206.43      8.30 o 
  16   3   1       54.10       63.47      4.77 o 
  17   3   1      444.89      438.50     13.35 o 
  18   3   1      324.29      333.04      9.43 o 
  19   3   1      120.74      123.51      8.95 o 
  20   3   1      224.08      231.64      9.22 o 
  21   3   1       56.76       61.20      6.03 o 
  22   3   1        0.82        2.57      3.02 o 
  23   3   1       25.85       30.21      4.80 o 
  24   3   1       11.33        9.66      4.00 o 
  25   3   1       88.88       85.11      8.72 o 
 -25   4   1        4.34        6.54      5.05 o 
 -24   4   1        4.13        5.67      5.01 o 
 -23   4   1       11.07        7.41      5.56 o 
 -22   4   1       80.94       94.64      7.94 o 
 -21   4   1        0.16        1.96      3.57 o 
 -20   4   1       12.63       23.26      4.42 o 
 -19   4   1        2.84        3.59      3.43 o 
 -18   4   1        1.02        5.38      3.19 o 
 -17   4   1        0.53        1.68      2.22 o 
 -16   4   1      278.30      268.99      7.53 o 
 -15   4   1      544.77      545.65     11.53 o 
 -14   4   1      126.92      131.07      5.15 o 
 -13   4   1      234.41      250.02      6.20 o 
 -12   4   1      177.72      188.55      5.32 o 
 -11   4   1      626.07      666.41      9.31 o 
 -10   4   1     1098.19     1109.18     13.01 o 
  -9   4   1      173.31      179.60      4.17 o 
  -8   4   1       94.34       76.21      2.62 o 
  -7   4   1       42.59       38.15      2.04 o 
  -6   4   1        7.89        4.06      0.92 o 
  -5   4   1      202.95      190.99      6.57 o 
  -4   4   1       45.54       74.26      2.72 o 
  -3   4   1       23.33       23.08      1.62 o 
  -2   4   1       51.65       59.51      2.65 o 
  -1   4   1      149.25      159.49      4.11 o 
   0   4   1      640.01      751.12     10.12 o 
   1   4   1      235.03      235.71      4.82 o 
   2   4   1       91.95      112.68      3.30 o 
   3   4   1      135.40      164.54      4.06 o 
   4   4   1       97.02      109.62      5.07 o 
   5   4   1      858.96      881.25     10.94 o 
   6   4   1       27.97       41.00      2.12 o 
   7   4   1       26.81       26.21      1.84 o 
   8   4   1       10.64       10.95      1.43 o 
   9   4   1       31.99       30.20      2.10 o 
  10   4   1        5.66        8.97      1.50 o 
  11   4   1      406.46      441.69      7.16 o 
  12   4   1      401.60      436.88      8.02 o 
  13   4   1      369.09      322.18      6.96 o 
  14   4   1       43.27       41.29      3.60 o 
  15   4   1      404.46      385.26      9.07 o 
  16   4   1      127.87      127.90      7.32 o 
  17   4   1       80.25       74.62      7.93 o 
  18   4   1        2.08        5.37      2.80 o 
  19   4   1       60.37       68.63      8.46 o 
  20   4   1        8.40        4.56      4.35 o 
  21   4   1        0.74        1.36      2.85 o 
  22   4   1        1.12        1.66      3.16 o 
  23   4   1       20.30       21.35      4.50 o 
  24   4   1        0.09        4.10      5.13 o 
  25   4   1        6.22       14.22      9.21 o 
 -24   5   1       67.02       68.22     10.03 o 
 -23   5   1        0.01        6.54      6.22 o 
 -22   5   1      133.54      141.66     10.63 o 
 -21   5   1       10.16        6.50      7.47 o 
 -20   5   1        2.74       10.78      4.03 o 
 -19   5   1      221.35      228.05     11.05 o 
 -18   5   1      242.61      269.57     11.82 o 
 -17   5   1      418.35      441.73     14.77 o 
 -16   5   1      153.49      176.75     10.17 o 
 -15   5   1      769.88      813.11     17.87 o 
 -14   5   1      203.70      224.49     11.72 o 
 -13   5   1      784.89      797.74     18.00 o 
 -12   5   1       91.46       87.00      5.37 o 
 -11   5   1       11.44        8.87      2.44 o 
 -10   5   1       78.54       76.80      4.13 o 
  -9   5   1       28.13       29.49      2.72 o 
  -8   5   1       78.33       85.83      3.78 o 
  -7   5   1        3.43        1.55      1.59 o 
  -6   5   1     4367.74     4381.99     50.24 o 
  -5   5   1      228.45      249.79      5.98 o 
  -4   5   1       15.59       10.26      1.38 o 
  -3   5   1      321.15      316.30      6.49 o 
  -2   5   1       11.86       11.60      1.62 o 
  -1   5   1      427.06      380.97      6.87 o 
   0   5   1      299.18      324.30      6.78 o 
   1   5   1       31.30       28.46      2.56 o 
   2   5   1      269.72      251.09      6.43 o 
   3   5   1      356.87      332.01      7.02 o 
   4   5   1     2057.35     2044.81     28.78 o 
   5   5   1       43.67       48.95      3.16 o 
   6   5   1     1057.24     1001.53     14.04 o 
   7   5   1     1316.54     1303.06     17.25 o 
   8   5   1      580.32      569.06      8.92 o 
   9   5   1      141.04      112.60      4.35 o 
  10   5   1      270.00      256.99      6.42 o 
  11   5   1     1198.85     1148.02     17.40 o 
  12   5   1      423.84      387.96      8.44 o 
  13   5   1      191.15      223.17      6.49 o 
  14   5   1       28.21       29.03      3.48 o 
  15   5   1      257.04      265.81      9.22 o 
  16   5   1       11.96       18.58      4.55 o 
  17   5   1       23.80       24.53      4.49 o 
  18   5   1      150.53      156.88      9.88 o 
  19   5   1       10.64       11.81      4.96 o 
  20   5   1      151.53      136.71     12.27 o 
  21   5   1        0.02        6.66      4.70 o 
  22   5   1       16.91       23.02      8.94 o 
  23   5   1       18.50       14.98      5.26 o 
  24   5   1        3.85       10.29      5.04 o 
 -22   6   1       35.67       38.95      9.82 o 
 -21   6   1      138.37      132.84     14.30 o 
 -20   6   1      149.06      146.90     12.96 o 
 -19   6   1        1.44        1.25      3.81 o 
 -18   6   1       24.92       13.62      6.65 o 
 -17   6   1        4.56        0.51      3.99 o 
 -16   6   1        0.07        1.84      3.68 o 
 -15   6   1       11.65       15.49      5.79 o 
 -14   6   1       32.04       41.68      8.43 o 
 -13   6   1        9.02        5.72      3.37 o 
 -12   6   1       13.45       16.39      3.87 o 
 -11   6   1        2.99       -1.13      2.38 o 
 -10   6   1      206.40      221.74      7.18 o 
  -9   6   1      127.43      125.97      5.87 o 
  -8   6   1      401.16      394.14     11.18 o 
  -7   6   1        3.33        1.88      1.89 o 
  -6   6   1      115.17      114.80      5.69 o 
  -5   6   1      194.20      185.18      5.45 o 
  -4   6   1       99.05      111.32      5.81 o 
  -3   6   1       16.26       13.90      2.08 o 
  -2   6   1     1832.90     1864.68     23.36 o 
  -1   6   1      309.92      278.82      6.71 o 
   0   6   1      122.24      118.92      4.44 o 
   1   6   1       60.54       78.29      4.54 o 
   2   6   1       82.87       86.41      4.74 o 
   3   6   1     1357.16     1365.24     20.53 o 
   4   6   1       40.00       41.17      3.42 o 
   5   6   1       49.94       72.67      5.39 o 
   6   6   1      496.08      496.88      9.40 o 
   7   6   1      230.91      219.26      6.66 o 
   8   6   1       88.11       77.23      4.26 o 
   9   6   1       29.31       17.77      2.78 o 
  10   6   1       28.95       21.49      4.85 o 
  11   6   1        2.66        1.76      1.95 o 
  12   6   1       92.03       87.62      5.49 o 
  13   6   1       18.62       17.40      3.83 o 
  14   6   1       43.11       51.76      7.40 o 
  15   6   1        1.03       -3.87      4.54 o 
  16   6   1        0.00       -1.19      3.74 o 
  17   6   1       32.09       29.55      9.90 o 
  18   6   1        0.43        0.31      3.90 o 
  19   6   1        6.25       14.64      5.32 o 
  20   6   1       33.73       44.77     14.30 o 
  21   6   1        9.53       15.53      5.50 o 
  22   6   1        4.46        7.31     12.49 o 
 -21   7   1       10.13       13.05      5.15 o 
 -20   7   1       84.17      124.05     12.42 o 
 -19   7   1        7.20       15.53      5.29 o 
 -18   7   1      143.52      131.15     27.44 o 
 -17   7   1       47.10       51.21      6.63 o 
 -16   7   1        8.88        4.78      3.77 o 
 -15   7   1      173.91      185.43     11.13 o 
 -14   7   1        0.07       -0.66      3.17 o 
 -13   7   1      484.47      538.96     16.25 o 
 -12   7   1       82.28       79.94      7.57 o 
 -11   7   1      482.57      514.63     15.35 o 
 -10   7   1       86.19       80.80      6.60 o 
  -9   7   1       95.05      102.03      5.85 o 
  -8   7   1      160.24      174.46      7.28 o 
  -7   7   1      208.86      182.36      7.12 o 
  -6   7   1       26.73       35.04      5.73 o 
  -5   7   1       73.20       72.36      4.98 o 
  -4   7   1      506.84      485.25     11.14 o 
  -3   7   1      524.25      546.87     10.59 o 
  -2   7   1      147.07      143.42      5.82 o 
  -1   7   1      142.86      140.96      5.47 o 
   0   7   1      196.95      189.10      5.98 o 
   1   7   1      996.59     1007.67     15.74 o 
   2   7   1     1237.03     1258.62     18.32 o 
   3   7   1        1.82        5.13      1.78 o 
   4   7   1      325.98      331.47      8.89 o 
   5   7   1        2.25        3.40      1.65 o 
   6   7   1      252.17      271.77      7.14 o 
   7   7   1        8.79        8.22      2.47 o 
   8   7   1      683.47      676.94     15.73 o 
   9   7   1       49.00       43.46      4.10 o 
  10   7   1       92.63      109.10     11.35 o 
  11   7   1      317.40      338.56     11.67 o 
  12   7   1       10.65       15.09      3.63 o 
  13   7   1      430.19      453.73     17.78 o 
  14   7   1       84.29       99.68     10.20 o 
  15   7   1       75.16       69.75      8.93 o 
  16   7   1        1.28        4.81      4.56 o 
  17   7   1       19.10       12.34      5.07 o 
  18   7   1       25.36       32.80      6.73 o 
  19   7   1        3.18       10.32      4.89 o 
  20   7   1        1.65       20.45      8.73 o 
  21   7   1       78.81       88.18     14.63 o 
 -19   8   1       11.51       24.87      6.27 o 
 -18   8   1        8.92       12.20      5.80 o 
 -17   8   1       24.07       23.42      5.18 o 
 -16   8   1        0.37        7.80      4.11 o 
 -15   8   1        5.80        6.50      5.52 o 
 -14   8   1       16.28       20.32      5.12 o 
 -13   8   1       19.78       21.66      5.85 o 
 -12   8   1       63.08       68.20     10.64 o 
 -11   8   1       65.09       58.72      6.78 o 
 -10   8   1        9.27       12.88      3.37 o 
  -9   8   1      175.99      203.65      9.45 o 
  -8   8   1        1.69       -0.11      2.35 o 
  -7   8   1      254.36      278.23     11.03 o 
  -6   8   1        0.25        0.99      2.40 o 
  -5   8   1        6.59        5.86      2.73 o 
  -4   8   1      184.24      193.01     16.57 o 
  -3   8   1        8.54       10.19      2.97 o 
  -2   8   1      105.88      107.25      5.56 o 
  -1   8   1       50.72       53.95      4.14 o 
   0   8   1       14.84       18.36      2.71 o 
   1   8   1        0.35       -0.16      1.62 o 
   2   8   1       31.98       35.47      3.66 o 
   3   8   1       11.72        8.71      2.59 o 
   4   8   1      183.13      199.59      8.02 o 
   5   8   1      159.89      173.37     10.86 o 
   6   8   1       47.84       37.41      5.02 o 
   7   8   1       19.19       16.72      3.90 o 
   8   8   1        0.77        3.32      3.29 o 
   9   8   1       14.71       17.68      3.91 o 
  10   8   1      120.09      131.45      8.83 o 
  11   8   1      105.62       98.07      7.78 o 
  12   8   1       31.21       34.78      5.64 o 
  13   8   1        7.78        7.08      4.50 o 
  14   8   1        2.40        6.42      4.65 o 
  15   8   1       51.76       63.77     12.15 o 
  16   8   1        3.65       10.31      4.74 o 
  17   8   1      199.55      211.69     15.83 o 
  18   8   1        0.10        9.40      4.66 o 
 -16   9   1       69.12       75.66      8.05 o 
 -15   9   1        3.74        8.18      4.13 o 
 -14   9   1        8.67        9.59      4.31 o 
 -13   9   1        8.71       12.60      4.36 o 
 -12   9   1       66.29       69.17      7.54 o 
 -11   9   1      100.58      105.96     16.55 o 
 -10   9   1       12.43       12.47      4.33 o 
  -9   9   1        0.04        0.60      2.51 o 
  -8   9   1      225.72      234.75      9.33 o 
  -7   9   1        9.96        6.94      3.18 o 
  -6   9   1      192.71      222.63     10.90 o 
  -5   9   1        0.08        0.44      3.97 o 
  -4   9   1       61.31       69.81      6.90 o 
  -3   9   1      191.96      207.10     10.86 o 
  -2   9   1        0.21        0.16      2.70 o 
  -1   9   1      467.82      488.14     16.87 o 
   0   9   1       16.87       12.54      3.13 o 
   1   9   1        8.86        9.55      2.93 o 
   2   9   1       73.21       86.31      6.40 o 
   3   9   1      282.62      308.97     12.11 o 
   4   9   1      346.67      370.74     19.96 o 
   5   9   1      187.00      209.01     10.54 o 
   6   9   1      129.51      131.11     15.22 o 
   7   9   1        5.70        3.22      3.13 o 
   8   9   1      193.46      192.29     11.57 o 
   9   9   1       50.57       54.15      8.92 o 
  10   9   1       27.82       26.91      5.07 o 
  11   9   1        0.17        0.00      3.69 o 
  12   9   1       28.66       29.89      7.16 o 
  13   9   1       42.87       41.91      7.87 o 
  14   9   1        2.29       -0.30      9.17 o 
  15   9   1      212.33      200.13     15.91 o 
  16   9   1      164.15      182.96     15.76 o 
 -12  10   1       12.67       14.81      5.11 o 
 -11  10   1        6.29        4.66      4.36 o 
 -10  10   1       53.83       70.29     22.65 o 
  -9  10   1       17.42       10.95      5.11 o 
  -8  10   1       12.34       13.07      4.04 o 
  -7  10   1       62.07       60.03      6.85 o 
  -6  10   1        9.70       15.77      4.15 o 
  -5  10   1       59.41       50.27      6.82 o 
  -4  10   1       71.76       96.25      8.66 o 
  -3  10   1        6.57        4.54      3.01 o 
  -2  10   1       25.03       22.93      4.61 o 
  -1  10   1       31.81       27.34      4.92 o 
   0  10   1       59.10       60.40     12.90 o 
   1  10   1        6.47        5.85      3.97 o 
   2  10   1       11.32       14.84      4.03 o 
   3  10   1       19.66       21.41      5.06 o 
   4  10   1        0.46        4.19      3.12 o 
   5  10   1        2.46        2.43      3.04 o 
   6  10   1       30.22       24.67      4.74 o 
   7  10   1        3.89        5.12      3.41 o 
   8  10   1      137.29      123.54      9.68 o 
   9  10   1       36.60       35.27      5.69 o 
  10  10   1       80.33       65.91      7.49 o 
  11  10   1       25.13       26.33      7.47 o 
  12  10   1       16.96       15.92     11.45 o 
  -6  11   1       23.87       26.78      6.01 o 
  -5  11   1       24.29       20.34      4.89 o 
  -4  11   1        6.99        9.76      5.01 o 
  -3  11   1      126.53      144.71     11.03 o 
  -2  11   1        7.87       13.64      6.64 o 
  -1  11   1      122.17      117.90     20.67 o 
   0  11   1       37.27       26.29     16.81 o 
   1  11   1      124.72      131.86     12.79 o 
   2  11   1       12.06       11.80      4.75 o 
   3  11   1       49.40       17.04     12.52 o 
   4  11   1       18.18       13.25      5.23 o 
   5  11   1        0.95        2.41      3.08 o 
   6  11   1       47.36       39.45      6.86 o 
 -26   0   2       31.14       29.12      7.68 o 
 -25   0   2      296.43      278.27     16.79 o 
 -24   0   2        3.71        5.25      5.72 o 
 -23   0   2       85.41       78.28      9.89 o 
 -22   0   2       57.28       57.59      8.57 o 
 -21   0   2       35.98       27.35      9.80 o 
 -20   0   2        0.28        2.74      6.24 o 
 -19   0   2      140.68      152.69     15.60 o 
 -18   0   2      314.83      310.89     22.90 o 
 -17   0   2        0.24        3.56      3.49 o 
 -16   0   2      115.17      119.03     11.78 o 
 -15   0   2        5.15        6.35      2.66 o 
 -14   0   2      147.05      145.78      6.61 o 
 -13   0   2       78.99       78.59      5.29 o 
 -12   0   2      605.33      617.82     12.00 o 
 -11   0   2     4213.41     4493.46     57.46 o 
 -10   0   2        1.32       -1.64      1.64 o 
  -9   0   2     1538.35     1583.63     22.39 o 
  -8   0   2       66.10       74.51      3.33 o 
  -7   0   2     3128.94     3231.76     40.72 o 
  -6   0   2     1437.78     1523.95     34.15 o 
  -5   0   2     6931.25     7435.29    118.90 o 
  -4   0   2     8399.79     8563.85    156.85 o 
  -3   0   2    22770.40    21969.43    405.58 o 
  -2   0   2     3773.15     4007.23     73.65 o 
   1   0   2     6604.95     6522.72    152.06 o 
   3   0   2      364.14      394.98      9.05 o 
   4   0   2     2590.70     2596.18     45.20 o 
   5   0   2     1706.03     1633.58     24.11 o 
   6   0   2       33.05       10.04      2.88 o 
   7   0   2       43.96       65.32      2.88 o 
   8   0   2     1069.31     1135.04     16.28 o 
   9   0   2     1906.95     1882.43     23.14 o 
  10   0   2      327.51      396.78      8.17 o 
  11   0   2       46.71       30.96      2.76 o 
  12   0   2      357.54      312.21      7.65 o 
  13   0   2       52.31       64.34      4.09 o 
  14   0   2      131.94      124.59      5.95 o 
  15   0   2     1579.36     1565.23     23.94 o 
  16   0   2        5.65        3.45      1.88 o 
  17   0   2      656.73      619.49     16.47 o 
  18   0   2      440.90      457.20     13.78 o 
  19   0   2      315.29      333.79     15.22 o 
  20   0   2       74.66       81.95      7.53 o 
  21   0   2       32.83       33.17      6.72 o 
  22   0   2       11.43       13.17      6.15 o 
  23   0   2      447.53      429.64     19.06 o 
  24   0   2        0.48        6.23      5.11 o 
  25   0   2        0.05       -3.97      3.97 o 
  26   0   2        1.39        1.54      4.59 o 
 -26   1   2        0.00       -3.14      3.14 o 
 -25   1   2        2.04        0.22      2.98 o 
 -24   1   2        2.90       10.18      3.49 o 
 -23   1   2       89.10       92.47      7.28 o 
 -22   1   2        3.20        6.14      2.96 o 
 -21   1   2      115.09      120.59      7.73 o 
 -20   1   2       14.88       13.34      3.42 o 
 -19   1   2        0.29       -2.01      2.01 o 
 -18   1   2       20.25       22.93      3.27 o 
 -17   1   2       73.48       74.19      4.89 o 
 -16   1   2      108.37      107.13      5.58 o 
 -15   1   2       89.79       92.47      4.98 o 
 -14   1   2        1.43       -0.84      1.43 o 
 -13   1   2      108.89      134.09      4.65 o 
 -12   1   2       70.77       81.67      3.60 o 
 -11   1   2        3.62        3.01      1.27 o 
 -10   1   2      514.44      562.11      7.07 o 
  -9   1   2      130.50      143.49      3.10 o 
  -8   1   2       49.21       66.22      3.12 o 
  -7   1   2       33.59       44.04      1.93 o 
  -6   1   2       49.33       57.60      2.51 o 
  -5   1   2      571.20      570.44     11.01 o 
  -4   1   2     4901.83     5059.24     74.33 o 
  -3   1   2     7265.22     7630.50    126.64 o 
  -2   1   2      990.44     1022.28     12.86 o 
  -1   1   2    10530.64    10828.86    168.55 o 
   0   1   2      143.00      153.22      2.76 o 
   1   1   2     1522.83     1478.62     17.40 o 
   2   1   2      321.02      375.25      6.21 o 
   3   1   2        7.07       10.45      1.27 o 
   4   1   2      135.47      166.85      3.95 o 
   5   1   2     3782.87     3797.07     41.08 o 
   6   1   2       21.92       13.35      1.04 o 
   7   1   2      516.32      559.07      6.01 o 
   8   1   2      660.60      693.82      7.21 o 
   9   1   2       35.61       49.55      2.03 o 
  10   1   2        1.60        1.54      0.77 o 
  11   1   2        0.83       -0.34      0.94 o 
  12   1   2       11.97       14.72      1.57 o 
  13   1   2       27.65       27.58      2.05 o 
  14   1   2      398.71      377.62      6.48 o 
  15   1   2       55.55       56.88      4.24 o 
  16   1   2      261.78      259.76      5.58 o 
  17   1   2      100.80      104.43      4.75 o 
  18   1   2       55.66       55.94      4.20 o 
  19   1   2       12.59        9.91      2.78 o 
  20   1   2      168.73      178.30      7.62 o 
  21   1   2       35.38       44.39      6.08 o 
  22   1   2       85.86       79.79      6.06 o 
  23   1   2       78.04       67.95     11.08 o 
  24   1   2        0.45        4.06      3.40 o 
  25   1   2        4.89        2.71      3.76 o 
  26   1   2        8.41        8.64      4.30 o 
 -26   2   2       29.30       42.61      8.40 o 
 -25   2   2        0.03       -3.10      3.95 o 
 -24   2   2       24.33       15.49      4.10 o 
 -23   2   2       91.41       75.97      7.67 o 
 -22   2   2        1.74        0.90      2.47 o 
 -21   2   2       85.03       87.70     10.94 o 
 -20   2   2       65.53       67.85      6.00 o 
 -19   2   2        1.18        0.37      2.34 o 
 -18   2   2      251.74      265.27      9.24 o 
 -17   2   2      234.20      232.30      7.36 o 
 -16   2   2      464.47      439.96      9.86 o 
 -15   2   2        4.62        4.90      2.54 o 
 -14   2   2      698.43      694.32     11.56 o 
 -13   2   2        6.61        7.42      1.94 o 
 -12   2   2       29.89       21.16      2.32 o 
 -11   2   2     1579.34     1600.36     21.80 o 
 -10   2   2      200.88      182.98      4.15 o 
  -9   2   2     1307.05     1360.18     15.73 o 
  -8   2   2      588.11      609.24      7.83 o 
  -7   2   2      382.45      354.42      5.91 o 
  -6   2   2       41.61       37.16      3.82 o 
  -5   2   2     3705.12     3737.34     52.45 o 
  -4   2   2     3531.48     3765.09     40.73 o 
  -3   2   2       15.27       16.82      1.88 o 
  -2   2   2        3.93        2.41      1.32 o 
  -1   2   2      684.63      715.99     12.47 o 
   0   2   2     2205.02     2293.70     31.61 o 
   1   2   2      759.53      756.14     10.51 o 
   2   2   2      612.40      632.89      8.30 o 
   3   2   2        3.63        3.63      0.69 o 
   4   2   2     1657.17     1770.66     15.67 o 
   5   2   2      845.68      802.84      8.68 o 
   6   2   2       13.67       14.44      1.14 o 
   7   2   2      149.61      145.38      2.91 o 
   8   2   2     2959.13     3104.77     27.83 o 
   9   2   2       81.19      105.99      3.05 o 
  10   2   2      498.21      467.86      6.52 o 
  11   2   2       94.52       98.31      2.96 o 
  12   2   2     1743.14     1689.78     16.32 o 
  13   2   2       87.50       95.61      3.57 o 
  14   2   2       54.77       55.10      2.94 o 
  15   2   2      567.62      527.03      8.20 o 
  16   2   2      979.53      979.05     13.52 o 
  17   2   2      228.19      239.55      6.82 o 
  18   2   2       74.41       79.86      5.46 o 
  19   2   2        0.59       -2.00      2.00 o 
  20   2   2      135.02      131.91      7.26 o 
  21   2   2      115.42      119.80      7.93 o 
  22   2   2        0.02        2.86      2.83 o 
  23   2   2       93.74      109.31     10.78 o 
  24   2   2       70.07       75.83      7.94 o 
  25   2   2        2.02        5.34      3.92 o 
  26   2   2       64.80       42.57     12.49 o 
 -25   3   2        5.06        4.21      3.75 o 
 -24   3   2        3.80        2.12      3.79 o 
 -23   3   2       11.26        9.01      4.97 o 
 -22   3   2       44.23       33.39      6.07 o 
 -21   3   2       14.21       15.78      3.97 o 
 -20   3   2       56.30       55.73      6.11 o 
 -19   3   2       38.12       40.53      4.89 o 
 -18   3   2       52.92       56.97      5.53 o 
 -17   3   2       49.05       58.14      4.30 o 
 -16   3   2       11.36        8.20      2.19 o 
 -15   3   2       25.64       24.54      2.75 o 
 -14   3   2        1.22        1.40      1.71 o 
 -13   3   2        9.19        7.12      1.77 o 
 -12   3   2      112.67      103.75      4.14 o 
 -11   3   2       13.17       10.90      1.84 o 
 -10   3   2      394.51      382.25      6.45 o 
  -9   3   2      592.64      597.69      8.25 o 
  -8   3   2       87.00      102.60      3.19 o 
  -7   3   2     4135.09     4316.82     42.55 o 
  -6   3   2      254.67      277.07      5.71 o 
  -5   3   2        3.93        0.81      0.87 o 
  -4   3   2      444.42      518.78      7.15 o 
  -3   3   2      380.26      401.25      6.01 o 
  -2   3   2       76.93      128.19      3.34 o 
  -1   3   2      546.24      561.00     10.76 o 
   0   3   2        0.00       -0.76      0.76 o 
   1   3   2      482.18      533.02      8.59 o 
   2   3   2      110.75      133.14      3.26 o 
   3   3   2     2737.77     2928.41     27.26 o 
   4   3   2     6437.43     7091.85     61.07 o 
   5   3   2      129.02      150.62      3.47 o 
   6   3   2      629.08      634.78      9.93 o 
   7   3   2      335.75      385.55      5.73 o 
   8   3   2      718.80      742.75      9.13 o 
   9   3   2      201.21      184.40      4.06 o 
  10   3   2        9.66       11.63      1.44 o 
  11   3   2       11.64        8.94      1.46 o 
  12   3   2       17.41       13.77      1.61 o 
  13   3   2      235.12      211.72      5.00 o 
  14   3   2      216.74      190.73      4.91 o 
  15   3   2       73.81       69.69      4.44 o 
  16   3   2       15.63       13.35      3.72 o 
  17   3   2       66.48       61.66      5.36 o 
  18   3   2       64.89       71.31      6.28 o 
  19   3   2        0.33       -1.08      2.35 o 
  20   3   2       67.13       61.16      7.35 o 
  21   3   2      100.03       95.20      7.25 o 
  22   3   2       45.45       54.09      7.65 o 
  23   3   2        0.00        4.59      3.28 o 
  24   3   2       39.30       39.20      8.29 o 
  25   3   2        0.86        0.24      3.66 o 
 -25   4   2       21.70       20.55      5.55 o 
 -24   4   2       63.71       56.04      7.83 o 
 -23   4   2      155.29      155.32     11.59 o 
 -22   4   2       59.58       63.47      6.41 o 
 -21   4   2       42.23       48.47      6.82 o 
 -20   4   2        2.12        0.48      3.25 o 
 -19   4   2      321.35      366.26     11.91 o 
 -18   4   2      149.53      153.61      8.66 o 
 -17   4   2        4.98        7.58      5.54 o 
 -16   4   2      305.56      299.04      9.05 o 
 -15   4   2        1.57        1.75      3.57 o 
 -14   4   2     1069.01     1029.45     17.63 o 
 -13   4   2       61.34       57.56      4.02 o 
 -12   4   2      666.75      661.22     11.74 o 
 -11   4   2      469.36      495.03      8.49 o 
 -10   4   2     1420.01     1413.01     17.00 o 
  -9   4   2      325.98      309.60      6.48 o 
  -8   4   2       11.49       10.39      1.45 o 
  -7   4   2     1017.46      953.20     11.18 o 
  -6   4   2     1165.90     1096.31     10.70 o 
  -5   4   2      360.36      295.47      5.00 o 
  -4   4   2      857.10      915.62     16.27 o 
  -3   4   2      476.48      447.04      7.54 o 
  -2   4   2      682.45      625.72      9.49 o 
  -1   4   2      162.64      176.31      4.38 o 
   0   4   2       17.72        1.86      0.99 o 
   1   4   2      290.70      322.29      6.26 o 
   2   4   2     2892.59     3186.68     45.88 o 
   3   4   2     2606.08     2717.58     27.76 o 
   4   4   2       54.56       41.28      2.36 o 
   5   4   2      806.79      774.25     10.10 o 
   6   4   2       97.08      113.74      3.42 o 
   7   4   2     1787.97     1781.22     18.09 o 
   8   4   2        1.31       -0.34      0.95 o 
   9   4   2     1137.23     1091.44     12.72 o 
  10   4   2      996.24      973.19     15.02 o 
  11   4   2       36.60       50.51      2.84 o 
  12   4   2      193.08      176.21      4.58 o 
  13   4   2       29.28       41.15      2.76 o 
  14   4   2      466.10      495.74      9.61 o 
  15   4   2       32.98       21.48      3.48 o 
  16   4   2      178.78      177.16      7.97 o 
  17   4   2       57.63       49.20      6.16 o 
  18   4   2        0.18        0.59      3.01 o 
  19   4   2      211.12      214.61      9.06 o 
  20   4   2       55.51       56.40      5.94 o 
  21   4   2      270.90      269.92     16.33 o 
  22   4   2      337.92      352.25     12.04 o 
  23   4   2        0.84        5.65      3.54 o 
  24   4   2       10.92       18.65      5.00 o 
 -24   5   2        5.83        6.73      6.31 o 
 -23   5   2        5.90       14.90      4.67 o 
 -22   5   2        0.01        8.35      3.89 o 
 -21   5   2       71.25       83.06     19.76 o 
 -20   5   2       54.83       53.05     10.10 o 
 -19   5   2        3.19        5.90      3.91 o 
 -18   5   2      134.62      130.62      9.55 o 
 -17   5   2      188.40      183.37     13.54 o 
 -16   5   2       78.24       96.71      8.88 o 
 -15   5   2       10.94        4.80      4.55 o 
 -14   5   2        6.55        6.09      2.58 o 
 -13   5   2       83.96       82.04      5.97 o 
 -12   5   2      149.13      148.04      6.92 o 
 -11   5   2       36.36       34.10      3.52 o 
 -10   5   2       56.53       49.86      5.73 o 
  -9   5   2      905.25      914.47     15.34 o 
  -8   5   2        5.94        8.02      1.76 o 
  -7   5   2       10.91       13.40      1.91 o 
  -6   5   2      840.08      810.87     12.34 o 
  -5   5   2      365.11      382.29      6.88 o 
  -4   5   2      106.52      122.23      3.64 o 
  -3   5   2       15.95       11.53      1.58 o 
  -2   5   2       23.58       22.83      2.16 o 
  -1   5   2      453.17      463.86      8.47 o 
   0   5   2      700.23      744.45     11.53 o 
   1   5   2      305.07      269.14      6.18 o 
   2   5   2       29.36       33.19      2.62 o 
   3   5   2        2.37        1.38      1.12 o 
   4   5   2        0.43        2.85      1.33 o 
   5   5   2        0.76       -1.17      1.17 o 
   6   5   2       29.54       37.08      2.81 o 
   7   5   2       17.89       19.81      2.55 o 
   8   5   2      111.45      102.41      4.02 o 
   9   5   2      101.13       75.56      3.67 o 
  10   5   2       27.42       30.74      2.49 o 
  11   5   2      401.43      361.14      7.29 o 
  12   5   2       92.07       79.18      4.74 o 
  13   5   2      245.40      219.59      6.89 o 
  14   5   2       69.66       67.06      4.74 o 
  15   5   2        2.42        4.72      2.76 o 
  16   5   2       15.27       14.98      3.83 o 
  17   5   2       69.94       57.42      6.14 o 
  18   5   2       38.14       31.38      5.24 o 
  19   5   2        8.71        9.97      3.71 o 
  20   5   2        8.79        9.73      4.08 o 
  21   5   2      122.26      150.79     13.64 o 
  22   5   2        1.12        7.58      5.04 o 
  23   5   2       39.66       39.60      7.38 o 
 -22   6   2        1.00        6.33      4.60 o 
 -21   6   2      234.45      241.05     16.72 o 
 -20   6   2        6.86       16.96      5.61 o 
 -19   6   2      109.18      134.04     12.32 o 
 -18   6   2        3.96        7.15      6.84 o 
 -17   6   2      532.18      551.22     20.76 o 
 -16   6   2      160.85      167.46     12.86 o 
 -15   6   2      134.61      152.96      9.69 o 
 -14   6   2       94.31      105.95      8.01 o 
 -13   6   2        4.12        2.90      2.63 o 
 -12   6   2       84.57       81.23      5.78 o 
 -11   6   2      195.76      190.05      6.88 o 
 -10   6   2       32.70       35.62      3.99 o 
  -9   6   2      854.84      842.98     17.01 o 
  -8   6   2      178.89      185.43      5.76 o 
  -7   6   2       93.46       91.15      4.70 o 
  -6   6   2      108.27       95.40      4.71 o 
  -5   6   2     1305.56     1275.75     17.80 o 
  -4   6   2       39.15       32.04      3.43 o 
  -3   6   2       33.61       32.04      2.46 o 
  -2   6   2      715.50      726.86     11.78 o 
  -1   6   2        9.01       10.33      1.87 o 
   0   6   2      916.90      938.52     15.58 o 
   1   6   2      208.21      204.82      6.26 o 
   2   6   2      226.23      234.79      7.19 o 
   3   6   2     2212.92     2233.96     26.71 o 
   4   6   2      464.07      474.30      8.98 o 
   5   6   2      763.76      755.46     12.14 o 
   6   6   2       15.05       15.15      2.69 o 
   7   6   2     1280.68     1276.21     17.82 o 
   8   6   2       92.14       77.54      4.33 o 
   9   6   2      415.77      448.87      9.25 o 
  10   6   2      237.97      239.89      8.24 o 
  11   6   2      182.52      193.82      7.96 o 
  12   6   2      164.81      166.51     12.11 o 
  13   6   2       43.74       45.15      4.36 o 
  14   6   2      210.58      215.22      8.18 o 
  15   6   2      202.20      206.31      9.79 o 
  16   6   2      107.75      116.21      8.49 o 
  17   6   2       97.17       99.17     10.52 o 
  18   6   2       25.21       13.69      6.65 o 
  19   6   2       25.78       28.16      6.57 o 
  20   6   2       11.23       12.80      5.31 o 
  21   6   2       49.17       56.26      9.45 o 
  22   6   2       28.07       27.19     11.70 o 
 -21   7   2       50.70       53.80     10.38 o 
 -20   7   2        0.00        0.87      4.14 o 
 -19   7   2        1.43        8.38      4.54 o 
 -18   7   2       14.82       14.85      5.43 o 
 -17   7   2        1.27        7.09      7.18 o 
 -16   7   2       53.49       63.57      7.33 o 
 -15   7   2        1.28        2.36      3.38 o 
 -14   7   2        4.68        6.49      3.90 o 
 -13   7   2      169.66      167.82     10.55 o 
 -12   7   2       10.41        8.02      3.56 o 
 -11   7   2       50.40       44.58      5.70 o 
 -10   7   2        3.96        4.98      3.59 o 
  -9   7   2        6.11        3.96      2.54 o 
  -8   7   2        0.11        2.17      2.54 o 
  -7   7   2       12.82        5.36      2.42 o 
  -6   7   2      170.23      169.35      7.11 o 
  -5   7   2       49.67       43.55      4.30 o 
  -4   7   2       89.79       93.06      6.07 o 
  -3   7   2        0.21        2.04      1.94 o 
  -2   7   2      104.02       98.83      5.03 o 
  -1   7   2     1822.36     1820.46     26.40 o 
   0   7   2       92.79      100.38      5.39 o 
   1   7   2      109.73      107.38      5.20 o 
   2   7   2      183.81      193.99      6.77 o 
   3   7   2      200.11      191.28      6.68 o 
   4   7   2      301.30      271.28      8.71 o 
   5   7   2        2.54        0.41      1.73 o 
   6   7   2       25.57       31.52      3.64 o 
   7   7   2      203.21      198.37      6.55 o 
   8   7   2       14.88        8.16      2.92 o 
   9   7   2       64.47       73.15      6.22 o 
  10   7   2        2.19        3.84      2.90 o 
  11   7   2       19.19       18.17      5.40 o 
  12   7   2       16.92       17.43      3.99 o 
  13   7   2      112.08      120.44      8.49 o 
  14   7   2        8.29       17.28      9.10 o 
  15   7   2        0.08        8.87      5.23 o 
  16   7   2       14.46       10.13      4.82 o 
  17   7   2        9.58       10.85      4.95 o 
  18   7   2       34.03       35.10      7.05 o 
  19   7   2       70.63       85.28     14.96 o 
  20   7   2      145.06      161.57     20.56 o 
 -18   8   2        4.94        5.50      4.67 o 
 -17   8   2        8.45       17.25      5.89 o 
 -16   8   2      171.68      184.58     13.80 o 
 -15   8   2      100.54      115.30     10.28 o 
 -14   8   2        9.81        9.94      4.17 o 
 -13   8   2        2.90        2.45      3.25 o 
 -12   8   2      156.57      167.78     10.71 o 
 -11   8   2      295.45      276.59     11.78 o 
 -10   8   2        0.49       -1.55      3.43 o 
  -9   8   2       90.50       96.48      7.64 o 
  -8   8   2       13.28       15.63      3.62 o 
  -7   8   2      124.77      126.70      8.76 o 
  -6   8   2        1.33        3.21      2.49 o 
  -5   8   2       35.53       37.41      4.90 o 
  -4   8   2      358.34      330.26     11.85 o 
  -3   8   2       22.85       18.44      3.71 o 
  -2   8   2     1618.23     1668.37     46.83 o 
  -1   8   2        2.39        3.65      2.80 o 
   0   8   2     1218.50     1246.76     25.79 o 
   1   8   2        5.95       10.23      2.59 o 
   2   8   2      308.32      305.54      9.71 o 
   3   8   2        2.02        0.66      1.97 o 
   4   8   2      222.74      220.44      8.25 o 
   5   8   2       92.45      102.42      7.49 o 
   6   8   2        6.14       -0.07      2.64 o 
   7   8   2       56.31       74.18      8.24 o 
   8   8   2      268.89      247.49     13.16 o 
   9   8   2      143.30      129.96     22.83 o 
  10   8   2      354.82      381.73     16.52 o 
  11   8   2      321.12      341.00     15.72 o 
  12   8   2       38.09       44.31      7.26 o 
  13   8   2       12.60       10.37      4.20 o 
  14   8   2      111.70      111.68     11.00 o 
  15   8   2       23.15       26.79      6.35 o 
  16   8   2       49.47       54.72     12.47 o 
  17   8   2      203.45      254.82     14.78 o 
  18   8   2        0.21        9.52      4.48 o 
 -16   9   2        6.18        3.02      3.74 o 
 -15   9   2        0.72        4.11      3.49 o 
 -14   9   2        9.03        8.50      3.75 o 
 -13   9   2       27.86       26.39      5.48 o 
 -12   9   2        0.17        6.22      3.67 o 
 -11   9   2       58.52       42.05      6.11 o 
 -10   9   2        1.08       -1.98      3.06 o 
  -9   9   2       36.07       31.45      9.37 o 
  -8   9   2      256.36      242.40     10.99 o 
  -7   9   2       21.81       18.68      4.12 o 
  -6   9   2      161.77      157.95     10.20 o 
  -5   9   2       13.38       14.28      3.72 o 
  -4   9   2      200.44      215.80     11.91 o 
  -3   9   2        0.40        2.12      2.71 o 
  -2   9   2       43.19       44.70      5.72 o 
  -1   9   2       24.52       21.31      4.33 o 
   0   9   2       87.58       95.93      8.00 o 
   1   9   2        1.32        4.96      2.45 o 
   2   9   2      176.26      186.48      8.61 o 
   3   9   2        0.23        3.69      2.40 o 
   4   9   2      202.15      204.71     11.10 o 
   5   9   2       59.81       70.47      7.05 o 
   6   9   2      494.64      510.99     16.31 o 
   7   9   2       79.09       81.75      8.13 o 
   8   9   2        8.08        7.78      3.80 o 
   9   9   2        0.69        1.69      3.13 o 
  10   9   2       16.27       17.33      5.03 o 
  11   9   2       62.09       66.48      8.58 o 
  12   9   2       74.45       69.19      9.04 o 
  13   9   2       58.99       75.00     13.69 o 
  14   9   2        2.31        2.75      6.40 o 
  15   9   2      106.52      120.94     17.72 o 
  16   9   2        0.66       19.62      7.00 o 
 -12  10   2       58.16       72.51      9.86 o 
 -11  10   2       13.25       15.10      5.79 o 
 -10  10   2        1.92        2.27      4.24 o 
  -9  10   2       70.15       70.86     16.11 o 
  -8  10   2       79.17       87.89      8.32 o 
  -7  10   2      254.13      267.00     14.33 o 
  -6  10   2      137.37      139.78     10.30 o 
  -5  10   2      194.45      181.46     14.32 o 
  -4  10   2       60.92       57.68      6.86 o 
  -3  10   2       46.92       43.38      6.19 o 
  -2  10   2       38.26       41.11      6.02 o 
  -1  10   2        9.60        6.70      3.40 o 
   0  10   2       64.21       72.44      7.54 o 
   1  10   2       20.68       12.50      6.01 o 
   2  10   2        5.62        9.73      4.23 o 
   3  10   2      127.03      107.55     11.28 o 
   4  10   2      110.49      115.19      9.96 o 
   5  10   2      240.84      246.77     14.37 o 
   6  10   2       38.76       31.13      5.45 o 
   7  10   2      107.81      103.73      8.95 o 
   8  10   2        3.24        6.56      3.76 o 
   9  10   2        0.35        6.90      3.65 o 
  10  10   2       10.92       12.15      4.16 o 
  11  10   2       59.31       52.59      6.95 o 
  12  10   2       74.23       94.61     11.43 o 
  -5  11   2        4.87        8.70      3.78 o 
  -4  11   2        0.60        1.21      3.35 o 
  -3  11   2       11.95       16.29      4.43 o 
  -2  11   2        1.52        2.95      3.47 o 
  -1  11   2       16.17       14.12      6.45 o 
   0  11   2        1.48        4.66      4.08 o 
   1  11   2       29.29       17.01      7.35 o 
   2  11   2        5.45        9.23      4.98 o 
   3  11   2        2.41       -3.36      3.36 o 
   4  11   2       12.88       14.56     13.65 o 
   5  11   2       33.73       27.38      9.78 o 
 -26   1   3        0.12        0.36      3.05 o 
 -25   1   3        5.09       11.78      3.77 o 
 -24   1   3       75.51       79.86      7.50 o 
 -23   1   3        2.67        5.84      3.24 o 
 -22   1   3      314.55      333.37     16.49 o 
 -21   1   3        0.04        2.73      4.36 o 
 -20   1   3      291.62      298.56     10.16 o 
 -19   1   3       47.92       55.86      5.30 o 
 -18   1   3       88.95       85.06      6.12 o 
 -17   1   3        5.27        0.85      1.84 o 
 -16   1   3        0.45        0.82      1.56 o 
 -15   1   3     2114.90     2134.95     30.55 o 
 -14   1   3       42.50       45.39      3.58 o 
 -13   1   3     1173.36     1162.79     16.86 o 
 -12   1   3      626.10      594.44      9.69 o 
 -11   1   3      555.79      551.30      7.19 o 
 -10   1   3      120.69      119.71      2.87 o 
  -9   1   3      504.18      535.32      9.60 o 
  -8   1   3     5237.78     5393.96     47.83 o 
  -7   1   3     1055.48     1229.04     13.74 o 
  -6   1   3      160.09      159.43      3.37 o 
  -5   1   3        0.75        1.62      0.78 o 
  -4   1   3     2305.23     2435.58     26.55 o 
  -3   1   3    11405.82    11589.21    216.56 o 
  -2   1   3      681.26      662.01      9.98 o 
  -1   1   3     1282.99     1189.57     14.33 o 
   0   1   3      299.33      280.42      4.34 o 
   1   1   3      459.47      363.49      6.02 o 
   2   1   3     3189.60     3230.06     40.03 o 
   3   1   3      399.25      393.18      6.86 o 
   4   1   3     3222.60     3264.64     36.07 o 
   5   1   3      891.52      927.87     10.21 o 
   6   1   3     3875.74     4001.84     34.57 o 
   7   1   3       14.85       12.11      1.20 o 
   8   1   3      245.08      241.54      4.13 o 
   9   1   3      445.34      484.57      6.54 o 
  10   1   3       68.45       56.52      2.46 o 
  11   1   3     2408.86     2491.37     22.28 o 
  12   1   3       16.03       11.22      1.49 o 
  13   1   3     1860.11     1896.07     19.42 o 
  14   1   3       15.34       14.62      1.73 o 
  15   1   3      434.89      430.39      7.33 o 
  16   1   3      595.09      589.44      9.05 o 
  17   1   3       23.12       22.40      2.40 o 
  18   1   3      149.73      146.47      5.62 o 
  19   1   3      358.91      321.80      8.48 o 
  20   1   3       10.01       13.70      3.47 o 
  21   1   3      108.28      102.03      7.39 o 
  22   1   3       55.58       55.08      5.84 o 
  23   1   3       53.19       48.15      5.70 o 
  24   1   3        0.18       -0.65      3.13 o 
  25   1   3      101.04      109.63     11.38 o 
  26   1   3       18.54       21.40      6.32 o 
 -26   2   3       24.19       17.63      7.31 o 
 -25   2   3        0.22        7.60      5.08 o 
 -24   2   3        9.14       10.03      4.29 o 
 -23   2   3        5.39        6.14      3.31 o 
 -22   2   3        1.78        6.53      3.03 o 
 -21   2   3        4.61        0.53      2.73 o 
 -20   2   3       41.06       40.32      9.00 o 
 -19   2   3      245.97      270.04      9.53 o 
 -18   2   3        4.51        3.28      2.15 o 
 -17   2   3        5.24        5.34      2.15 o 
 -16   2   3      258.25      246.00      7.29 o 
 -15   2   3       22.30       23.30      2.91 o 
 -14   2   3      143.64      160.70      5.68 o 
 -13   2   3      683.72      693.13     13.18 o 
 -12   2   3       18.66       21.13      2.16 o 
 -11   2   3       62.23       48.02      3.25 o 
 -10   2   3       27.90       30.19      1.96 o 
  -9   2   3        0.40       -0.91      0.91 o 
  -8   2   3      164.74      160.70      3.42 o 
  -7   2   3     3487.51     3728.20     44.48 o 
  -6   2   3     1771.21     1889.50     37.99 o 
  -5   2   3     1592.39     1732.51     20.24 o 
  -4   2   3       43.33       35.47      1.95 o 
  -3   2   3       63.94       59.53      3.45 o 
  -2   2   3      190.68      200.10      4.28 o 
  -1   2   3      371.14      395.78      5.81 o 
   0   2   3     5929.09     6411.36     60.31 o 
   1   2   3       25.51       23.59      1.41 o 
   2   2   3       69.92      100.51      2.28 o 
   3   2   3       12.97       11.68      0.97 o 
   4   2   3      140.20      146.35      2.68 o 
   5   2   3        1.90       14.81      1.14 o 
   6   2   3      479.40      444.67      6.69 o 
   7   2   3     1003.99     1092.05     12.14 o 
   8   2   3       15.14        8.21      1.12 o 
   9   2   3        4.98        2.77      0.94 o 
  10   2   3       42.13       56.85      2.56 o 
  11   2   3      247.15      252.27      4.81 o 
  12   2   3      328.08      313.49      5.73 o 
  13   2   3      234.54      235.18      4.96 o 
  14   2   3       36.80       29.55      2.45 o 
  15   2   3      507.87      472.78      8.25 o 
  16   2   3      182.36      174.72      5.06 o 
  17   2   3      220.15      219.69      6.97 o 
  18   2   3       59.21       56.17      6.61 o 
  19   2   3      292.33      285.83     12.87 o 
  20   2   3      203.70      205.83      8.89 o 
  21   2   3        0.36       -0.07      2.95 o 
  22   2   3        6.30        7.53      3.22 o 
  23   2   3        0.33       -0.49      3.09 o 
  24   2   3        1.04        4.49      3.37 o 
  25   2   3       26.57       21.17      5.44 o 
 -25   3   3        4.68        2.27      4.03 o 
 -24   3   3       36.24       31.33      8.11 o 
 -23   3   3       22.38       24.67      5.86 o 
 -22   3   3      150.00      155.15     13.30 o 
 -21   3   3        0.27       -1.55      4.76 o 
 -20   3   3       98.70      100.78      7.41 o 
 -19   3   3      148.28      152.41      8.64 o 
 -18   3   3      239.90      217.86      8.80 o 
 -17   3   3     1051.18      999.43     19.71 o 
 -16   3   3       43.26       45.64      3.67 o 
 -15   3   3      114.63      119.41      5.21 o 
 -14   3   3      131.52      133.87      5.56 o 
 -13   3   3      196.99      190.44      5.62 o 
 -12   3   3       70.79       71.11      3.55 o 
 -11   3   3      293.89      267.11      5.76 o 
 -10   3   3      308.90      295.95      5.74 o 
  -9   3   3       40.14       44.72      2.33 o 
  -8   3   3     1359.38     1434.38     15.26 o 
  -7   3   3      287.62      306.48      5.74 o 
  -6   3   3     1262.46     1286.76     21.57 o 
  -5   3   3     1357.35     1440.61     17.43 o 
  -4   3   3      238.18      313.70      6.08 o 
  -3   3   3       94.19       77.70      2.52 o 
  -2   3   3     1300.53     1490.20     17.51 o 
  -1   3   3     2059.55     2011.36     22.60 o 
   0   3   3        9.77       13.78      1.48 o 
   1   3   3      166.61      136.52      3.51 o 
   2   3   3     1084.98     1166.04     14.50 o 
   3   3   3      361.31      396.97      6.33 o 
   4   3   3     3151.96     3338.59     36.41 o 
   5   3   3        4.86        0.97      0.70 o 
   6   3   3      601.04      572.87      7.63 o 
   7   3   3      726.39      716.15      8.26 o 
   8   3   3     1419.26     1459.03     14.38 o 
   9   3   3     1044.63     1026.49     11.18 o 
  10   3   3      391.73      349.58      6.01 o 
  11   3   3      718.02      636.73      9.20 o 
  12   3   3      502.53      513.49      7.65 o 
  13   3   3       14.31       16.69      1.75 o 
  14   3   3       13.44       15.72      2.06 o 
  15   3   3        0.16        0.01      1.22 o 
  16   3   3      111.96      119.40      5.45 o 
  17   3   3      155.14      142.33      7.33 o 
  18   3   3      727.18      722.02     16.04 o 
  19   3   3       65.44       57.86      5.58 o 
  20   3   3      113.94      134.54      8.28 o 
  21   3   3       35.68       31.07      6.70 o 
  22   3   3       55.35       50.53      5.80 o 
  23   3   3       75.72       80.85      7.25 o 
  24   3   3        1.26        4.04      3.36 o 
  25   3   3        0.04        6.46      5.14 o 
 -24   4   3        6.46        1.86      4.27 o 
 -23   4   3       19.26       22.63      5.73 o 
 -22   4   3        1.81        2.00      4.46 o 
 -21   4   3        0.91       10.48      3.79 o 
 -20   4   3        0.25        4.07      3.31 o 
 -19   4   3       77.87       79.28      6.74 o 
 -18   4   3       50.90       64.35      6.02 o 
 -17   4   3        1.68        5.19      3.07 o 
 -16   4   3        0.03       -2.83      2.83 o 
 -15   4   3       57.83       59.67      6.34 o 
 -14   4   3        1.68        2.05      2.19 o 
 -13   4   3      843.70      792.92     12.96 o 
 -12   4   3        0.45        1.88      1.77 o 
 -11   4   3      607.97      605.56     10.44 o 
 -10   4   3      476.87      467.56      9.04 o 
  -9   4   3       10.45        6.49      2.02 o 
  -8   4   3        1.00        1.29      1.22 o 
  -7   4   3        1.33        0.43      1.07 o 
  -6   4   3       32.67       41.58      2.49 o 
  -5   4   3      112.87      131.04      2.94 o 
  -4   4   3      207.82      221.56      4.89 o 
  -3   4   3        3.37        3.22      1.50 o 
  -2   4   3      329.74      365.45      7.26 o 
  -1   4   3      711.07      752.95     14.05 o 
   0   4   3     1429.80     1511.81     23.65 o 
   1   4   3        1.07        0.39      0.76 o 
   2   4   3       30.70       38.40      2.67 o 
   3   4   3      134.58      102.83      3.11 o 
   4   4   3      353.00      359.83      6.59 o 
   5   4   3       34.70       46.42      3.34 o 
   6   4   3       49.10       37.18      2.36 o 
   7   4   3       15.29       13.93      1.65 o 
   8   4   3        2.59        0.27      1.06 o 
   9   4   3      103.01       88.44      3.81 o 
  10   4   3       43.31       57.72      3.17 o 
  11   4   3        0.44        0.65      1.11 o 
  12   4   3      176.65      136.71      5.94 o 
  13   4   3      742.35      750.42     11.77 o 
  14   4   3      281.44      264.02      8.59 o 
  15   4   3      102.32       86.10      5.19 o 
  16   4   3       29.76       27.88      3.33 o 
  17   4   3       14.25       13.90      3.64 o 
  18   4   3       20.44       14.52      3.96 o 
  19   4   3        3.47        3.16      3.17 o 
  20   4   3       43.60       58.35     14.16 o 
  21   4   3        2.12        0.39      3.25 o 
  22   4   3        0.03        3.83      3.47 o 
  23   4   3        3.22        4.54      3.67 o 
  24   4   3       82.48       99.78      9.35 o 
 -23   5   3        5.19        7.48      8.02 o 
 -22   5   3       55.62       63.13      7.26 o 
 -21   5   3        3.73       17.19      4.21 o 
 -20   5   3      166.89      190.33     13.78 o 
 -19   5   3        0.79        1.30      3.16 o 
 -18   5   3      172.25      175.87     14.88 o 
 -17   5   3       25.03       28.81      4.46 o 
 -16   5   3       94.09       84.30      7.49 o 
 -15   5   3        0.20        3.13      2.64 o 
 -14   5   3      113.56      115.49      6.15 o 
 -13   5   3      307.02      293.34      7.63 o 
 -12   5   3       47.81       42.92      3.49 o 
 -11   5   3        8.07       14.77      2.59 o 
 -10   5   3     1016.86     1044.30     16.91 o 
  -9   5   3     1128.05     1032.92     20.25 o 
  -8   5   3      159.24      149.27      4.81 o 
  -7   5   3      139.88      115.57      4.23 o 
  -6   5   3       15.28        8.71      2.22 o 
  -5   5   3      173.48      178.30      5.07 o 
  -4   5   3       67.14       90.88      4.49 o 
  -3   5   3      679.99      689.45     12.44 o 
  -2   5   3        7.20        3.96      1.32 o 
  -1   5   3     1116.81     1117.38     16.68 o 
   0   5   3      323.37      327.95      7.51 o 
   1   5   3     1552.59     1638.60     22.66 o 
   2   5   3      112.20      102.00      4.19 o 
   3   5   3      506.15      530.90      8.88 o 
   4   5   3      325.34      316.96      6.62 o 
   5   5   3      413.06      406.96      7.80 o 
   6   5   3      316.28      318.14      6.91 o 
   7   5   3       45.90       36.12      2.97 o 
   8   5   3      675.98      613.42      9.66 o 
   9   5   3       87.08      108.59      4.90 o 
  10   5   3        0.11        0.07      1.26 o 
  11   5   3       93.29      127.41      5.06 o 
  12   5   3       59.00       61.33      3.85 o 
  13   5   3      187.45      174.45      8.52 o 
  14   5   3       18.85       22.10      3.36 o 
  15   5   3       30.32       27.68      3.82 o 
  16   5   3      221.75      215.30     10.05 o 
  17   5   3      375.89      367.89     13.07 o 
  18   5   3      160.14      179.86     10.90 o 
  19   5   3        2.23       -0.11      3.10 o 
  20   5   3        0.04        0.19      3.24 o 
  21   5   3       34.16       20.20      4.77 o 
  22   5   3        4.25       12.01      4.47 o 
  23   5   3      102.20      107.27      9.68 o 
 -22   6   3       51.05       65.39      8.91 o 
 -21   6   3       60.97       70.57      9.44 o 
 -20   6   3        2.83        6.02      5.54 o 
 -19   6   3       12.00       16.10      4.69 o 
 -18   6   3       23.92       26.80      5.23 o 
 -17   6   3       10.62        6.08      3.70 o 
 -16   6   3       19.54       26.10      5.02 o 
 -15   6   3        2.69        3.71      2.76 o 
 -14   6   3       79.04       78.95      6.13 o 
 -13   6   3        6.36        3.54      2.51 o 
 -12   6   3       11.70       10.42      2.91 o 
 -11   6   3        3.07        3.33      2.44 o 
 -10   6   3        0.72        2.30      2.10 o 
  -9   6   3       34.33       25.51      4.59 o 
  -8   6   3       69.42       71.74      5.49 o 
  -7   6   3      139.23      154.69      5.52 o 
  -6   6   3      621.35      619.55     11.84 o 
  -5   6   3     1614.52     1600.25     27.34 o 
  -4   6   3      150.11      151.14      5.13 o 
  -3   6   3     1414.93     1398.05     20.68 o 
  -2   6   3      174.93      178.46      8.34 o 
  -1   6   3      142.33      126.52      5.18 o 
   0   6   3        8.39        8.66      2.04 o 
   1   6   3       99.84       87.19      6.27 o 
   2   6   3       15.70       19.80      3.21 o 
   3   6   3       18.39       11.33      2.17 o 
   4   6   3       23.33       18.69      2.85 o 
   5   6   3        0.06        2.25      1.55 o 
   6   6   3       10.76        9.94      2.02 o 
   7   6   3      119.47      100.09      5.10 o 
   8   6   3        1.40        3.94      1.81 o 
   9   6   3      131.03      113.87      5.65 o 
  10   6   3        7.36        8.33      2.13 o 
  11   6   3        3.93        3.40      2.69 o 
  12   6   3      105.17       98.72      6.22 o 
  13   6   3       67.56       76.49      5.66 o 
  14   6   3        0.74        0.24      2.15 o 
  15   6   3       83.17      111.25      7.12 o 
  16   6   3        1.06        0.48      3.00 o 
  17   6   3        1.91       -0.05      4.41 o 
  18   6   3       18.90       12.19      3.88 o 
  19   6   3        0.06        2.56      3.63 o 
  20   6   3        1.86       13.17      5.01 o 
  21   6   3      206.25      251.14     25.17 o 
  22   6   3       42.26       42.29     13.15 o 
 -20   7   3       20.53       21.71      6.32 o 
 -19   7   3       27.35       15.10      5.49 o 
 -18   7   3        2.47        8.49      4.50 o 
 -17   7   3      131.78      121.73     11.62 o 
 -16   7   3        9.44       14.09      5.41 o 
 -15   7   3      172.24      201.55     11.74 o 
 -14   7   3        1.52        2.42      3.26 o 
 -13   7   3      286.78      284.87     16.34 o 
 -12   7   3       10.93       12.61      3.82 o 
 -11   7   3       36.62       35.80      5.22 o 
 -10   7   3       22.32       15.73      8.75 o 
  -9   7   3       59.11       50.68      6.89 o 
  -8   7   3       45.28       37.89      4.65 o 
  -7   7   3      460.41      488.18     17.82 o 
  -6   7   3     1052.28     1081.75     20.33 o 
  -5   7   3       50.40       52.82      4.70 o 
  -4   7   3      393.70      393.70     10.76 o 
  -3   7   3      155.82      165.72      6.93 o 
  -2   7   3      309.52      299.32      9.32 o 
  -1   7   3      663.83      645.19     12.56 o 
   0   7   3       24.07       20.48      6.53 o 
   1   7   3      171.15      174.95      6.82 o 
   2   7   3      206.38      233.42      7.99 o 
   3   7   3       27.70       31.14      3.52 o 
   4   7   3      235.24      248.47      8.35 o 
   5   7   3      135.05      143.26      7.21 o 
   6   7   3      308.12      311.48     10.90 o 
   7   7   3       48.05       51.79      5.27 o 
   8   7   3        4.90        8.19      3.73 o 
   9   7   3        0.15        0.48      3.09 o 
  10   7   3      318.16      338.87     11.93 o 
  11   7   3      463.10      468.98     21.21 o 
  12   7   3       93.87      101.61     11.20 o 
  13   7   3      121.67      108.35      8.22 o 
  14   7   3       46.63       44.64      5.69 o 
  15   7   3       72.97      102.44     10.28 o 
  16   7   3       14.18       11.11      5.01 o 
  17   7   3       11.71       21.23      5.89 o 
  18   7   3       12.95       29.72      6.68 o 
  19   7   3       18.72       36.72      7.11 o 
  20   7   3      458.18      524.47     32.88 o 
 -18   8   3        0.40        7.65      4.59 o 
 -17   8   3       34.64       35.14      7.28 o 
 -16   8   3       11.45       17.06      5.55 o 
 -15   8   3       29.41       33.52      6.14 o 
 -14   8   3       28.12       24.20      4.97 o 
 -13   8   3       72.41       66.61     12.44 o 
 -12   8   3        0.01       -1.44      3.01 o 
 -11   8   3       51.89       48.82      6.28 o 
 -10   8   3       89.85       71.54      8.69 o 
  -9   8   3       25.64       27.07      6.09 o 
  -8   8   3        8.79        6.96      2.88 o 
  -7   8   3       25.14       26.75      4.29 o 
  -6   8   3       12.48       13.87      4.75 o 
  -5   8   3      267.69      267.99     10.71 o 
  -4   8   3       81.30       89.08     10.05 o 
  -3   8   3       28.49       28.62      4.54 o 
  -2   8   3       87.15       87.13     12.53 o 
  -1   8   3       59.25       53.40      9.48 o 
   0   8   3       32.79       38.51      4.21 o 
   1   8   3      300.54      284.39      9.41 o 
   2   8   3      286.08      314.46     16.06 o 
   3   8   3        0.41        2.85      2.31 o 
   4   8   3       15.46       14.39      3.39 o 
   5   8   3        0.05        4.37      3.36 o 
   6   8   3        1.32        3.43      2.63 o 
   7   8   3        2.68        3.43      3.39 o 
   8   8   3      207.69      195.52     11.61 o 
   9   8   3        2.57        2.64      5.95 o 
  10   8   3        8.35        6.61      4.07 o 
  11   8   3        1.30        0.07      3.45 o 
  12   8   3       14.44        8.16      4.48 o 
  13   8   3       31.47       29.13      6.40 o 
  14   8   3      111.83      112.22     23.13 o 
  15   8   3       93.98       91.01     15.50 o 
  16   8   3      143.34      159.96     20.51 o 
  17   8   3       26.99       39.72     11.19 o 
  18   8   3       19.24       28.66      9.27 o 
 -15   9   3      127.58      135.78     10.47 o 
 -14   9   3       13.68       12.01      6.65 o 
 -13   9   3       26.06       24.67      6.23 o 
 -12   9   3      126.53      131.05     10.08 o 
 -11   9   3        0.25        0.80      3.08 o 
 -10   9   3      281.10      302.78     12.93 o 
  -9   9   3        0.64        0.20      3.78 o 
  -8   9   3      360.03      351.43     16.98 o 
  -7   9   3        6.46        5.31      2.99 o 
  -6   9   3      256.34      273.60     12.54 o 
  -5   9   3       35.52       37.03      5.77 o 
  -4   9   3      657.92      697.26     19.96 o 
  -3   9   3      334.29      342.98     12.97 o 
  -2   9   3       21.60       26.63      4.73 o 
  -1   9   3       19.86       24.72      4.54 o 
   0   9   3        1.91        4.14      3.05 o 
   1   9   3      208.59      230.01     10.72 o 
   2   9   3       17.17       19.03      4.48 o 
   3   9   3      195.74      182.93      8.62 o 
   4   9   3      111.49       92.09     10.00 o 
   5   9   3       11.18        9.13      3.67 o 
   6   9   3      119.93      128.75     11.42 o 
   7   9   3       12.85        7.75      4.20 o 
   8   9   3        5.52        0.14      3.66 o 
   9   9   3      166.30      183.15     13.74 o 
  10   9   3       15.29       28.60      6.28 o 
  11   9   3        3.99        6.32      6.03 o 
  12   9   3        6.71       11.63     10.12 o 
  13   9   3      310.75      315.36     16.45 o 
  14   9   3       17.40       26.95      8.75 o 
  15   9   3       85.74      101.18     15.81 o 
 -11  10   3        0.90        4.70      5.51 o 
 -10  10   3       28.82       14.63      4.98 o 
  -9  10   3        0.14       -2.00      4.63 o 
  -8  10   3       88.06       75.33     10.11 o 
  -7  10   3        1.48        7.50      3.71 o 
  -6  10   3        9.03       10.51      3.85 o 
  -5  10   3       92.36       95.26      8.71 o 
  -4  10   3        1.56        2.32      3.18 o 
  -3  10   3        3.78        3.55      3.19 o 
  -2  10   3        0.07        3.99      3.12 o 
  -1  10   3        0.83       -0.29      2.80 o 
   0  10   3      156.97      180.02     15.08 o 
   1  10   3       24.84       13.07      3.99 o 
   2  10   3       39.98       37.48      5.74 o 
   3  10   3       15.25        9.41      4.79 o 
   4  10   3       13.98        8.97      4.64 o 
   5  10   3       21.93       16.28      4.35 o 
   6  10   3       16.43       20.80      5.45 o 
   7  10   3      105.76      107.78      9.34 o 
   8  10   3        0.36        3.02      7.43 o 
   9  10   3      124.52      129.57     14.78 o 
  10  10   3        0.97        3.97      3.51 o 
  11  10   3        0.26        4.79      4.26 o 
  -4  11   3        1.06        3.88      3.42 o 
  -3  11   3       63.81       65.45      7.72 o 
  -2  11   3        1.01        0.93      3.25 o 
  -1  11   3      206.89      214.24     24.39 o 
   0  11   3        0.57        1.04      3.38 o 
   1  11   3       99.48      103.30     17.70 o 
   2  11   3        5.40       12.31      9.51 o 
   3  11   3       63.42       65.94      9.61 o 
   4  11   3       46.44       51.16     16.17 o 
 -26   0   4      398.38      452.26     20.67 o 
 -25   0   4        0.08        6.78      4.39 o 
 -24   0   4       92.29       84.84     10.11 o 
 -23   0   4       23.41       26.34      6.47 o 
 -22   0   4       39.02       30.62      8.41 o 
 -21   0   4       15.65       10.65      7.85 o 
 -20   0   4      144.95      152.89     12.02 o 
 -19   0   4      193.39      175.04     12.49 o 
 -18   0   4      121.75      123.29     10.25 o 
 -17   0   4      429.18      450.60     16.59 o 
 -16   0   4      818.69      795.90     22.47 o 
 -15   0   4       28.84       35.76      5.64 o 
 -14   0   4      465.17      476.34     26.45 o 
 -13   0   4        5.72        8.70      2.16 o 
 -12   0   4      595.69      590.48     14.75 o 
 -11   0   4      402.83      401.59     11.02 o 
 -10   0   4      108.06       88.18      4.23 o 
  -9   0   4        4.03        1.85      1.24 o 
  -8   0   4       78.48       72.15      3.84 o 
  -7   0   4     2188.55     2262.82     30.92 o 
  -6   0   4     1790.62     1819.31     25.12 o 
  -5   0   4     5716.83     6021.80     75.67 o 
  -4   0   4      212.01      299.59      4.71 o 
  -3   0   4     1381.10     1512.56     23.58 o 
  -2   0   4     8309.95     8789.93    152.05 o 
  -1   0   4     1865.81     1774.35     45.41 o 
   0   0   4     4017.60     4152.31    100.00 o 
   1   0   4     2460.30     2486.71     62.32 o 
   2   0   4    14549.82    15028.58    249.43 o 
   3   0   4      631.81      646.74     11.48 o 
   4   0   4     2440.95     2619.62     37.32 o 
   5   0   4        1.77       -0.77      0.95 o 
   6   0   4     1133.25     1181.58     16.95 o 
   7   0   4     3099.70     3303.09     41.16 o 
   8   0   4     2073.54     1885.23     25.56 o 
   9   0   4     2118.23     2183.35     29.25 o 
  10   0   4      436.06      390.41      9.82 o 
  11   0   4     2044.86     2058.07     32.72 o 
  12   0   4     3360.73     3197.00     47.92 o 
  13   0   4      288.84      237.95      8.19 o 
  14   0   4       30.91       29.65      4.88 o 
  15   0   4       79.69       67.64      5.40 o 
  16   0   4        0.04        0.08      1.15 o 
  17   0   4       80.21       66.53      6.00 o 
  18   0   4       40.64       37.65      4.69 o 
  19   0   4      635.99      641.80     16.59 o 
  20   0   4        0.15       -4.73      4.73 o 
  21   0   4      224.08      255.87     13.81 o 
  22   0   4       29.37       31.91      9.73 o 
  23   0   4       33.33       30.16      9.29 o 
  24   0   4       64.22       81.01     13.62 o 
  25   0   4      186.60      188.69     21.24 o 
  26   0   4       31.27       30.69     10.06 o 
 -26   1   4       26.33       20.35     13.36 o 
 -25   1   4        3.64        0.28      3.72 o 
 -24   1   4       63.82       53.77      6.00 o 
 -23   1   4        3.15       -0.14      3.35 o 
 -22   1   4       45.45       44.44      5.30 o 
 -21   1   4        0.00        2.77      2.72 o 
 -20   1   4      200.67      198.66      9.67 o 
 -19   1   4       15.73       11.92      4.48 o 
 -18   1   4       11.53        6.84      2.73 o 
 -17   1   4      383.01      388.11     12.64 o 
 -16   1   4       37.07       43.51      4.31 o 
 -15   1   4        7.89       13.99      2.34 o 
 -14   1   4        5.52        6.40      1.86 o 
 -13   1   4        0.01        0.49      1.55 o 
 -12   1   4       57.23       66.13      3.51 o 
 -11   1   4       90.49      106.28      4.45 o 
 -10   1   4      333.23      398.98      5.59 o 
  -9   1   4     1265.69     1360.51     15.63 o 
  -8   1   4      730.47      794.32      9.43 o 
  -7   1   4      816.01      877.26      9.88 o 
  -6   1   4      191.97      186.07      3.67 o 
  -5   1   4        3.30        2.61      0.77 o 
  -4   1   4     1438.70     1545.51     16.16 o 
  -3   1   4      363.57      375.90      7.14 o 
  -2   1   4       69.44       83.77      2.44 o 
  -1   1   4      233.91      227.02      4.23 o 
   0   1   4      885.22      840.30     12.10 o 
   1   1   4      677.63      668.04      8.94 o 
   2   1   4       55.54       60.46      1.81 o 
   3   1   4     2000.21     2078.50     18.75 o 
   4   1   4      857.14      920.79     11.12 o 
   5   1   4       65.02       74.60      2.43 o 
   6   1   4     1709.18     1847.30     19.91 o 
   7   1   4     1374.36     1339.20     15.49 o 
   8   1   4      243.65      257.39      4.75 o 
   9   1   4       23.04       45.25      2.34 o 
  10   1   4      667.37      633.72     11.34 o 
  11   1   4       35.85       28.58      1.95 o 
  12   1   4       79.50       77.50      3.28 o 
  13   1   4       85.21       72.86      3.55 o 
  14   1   4        6.04        6.80      1.69 o 
  15   1   4     1261.81     1244.56     15.67 o 
  16   1   4      251.09      246.20      6.13 o 
  17   1   4       24.29       21.06      2.51 o 
  18   1   4      266.68      259.56      6.63 o 
  19   1   4      113.42      116.95      5.91 o 
  20   1   4        1.64        0.33      2.58 o 
  21   1   4       76.85       87.66      7.78 o 
  22   1   4        0.43        1.57      2.97 o 
  23   1   4        2.05        1.40      3.17 o 
  24   1   4       76.38       82.23     21.44 o 
  25   1   4        0.06        2.68      3.93 o 
 -25   2   4       13.17       16.65     10.05 o 
 -24   2   4       27.86       28.29     10.96 o 
 -23   2   4      269.60      277.01     13.22 o 
 -22   2   4       18.19       25.38      5.72 o 
 -21   2   4      312.60      303.07     12.96 o 
 -20   2   4        3.41        7.00      4.02 o 
 -19   2   4      371.46      372.34     11.16 o 
 -18   2   4       16.78       15.31      3.70 o 
 -17   2   4      155.20      150.53      8.64 o 
 -16   2   4       29.06       30.99      3.28 o 
 -15   2   4        1.89        1.84      1.66 o 
 -14   2   4      217.84      229.86      6.51 o 
 -13   2   4     1023.53     1035.05     14.75 o 
 -12   2   4     1424.86     1441.42     19.73 o 
 -11   2   4      195.85      191.90      5.05 o 
 -10   2   4        5.36        4.42      1.15 o 
  -9   2   4      272.85      255.61      4.33 o 
  -8   2   4        6.11        6.33      1.07 o 
  -7   2   4     3084.25     3048.07     29.03 o 
  -6   2   4        0.67        8.79      1.22 o 
  -5   2   4      152.72      108.55      2.59 o 
  -4   2   4      421.45      403.24      6.85 o 
  -3   2   4        2.93        8.15      1.15 o 
  -2   2   4     3704.96     3924.15     37.74 o 
  -1   2   4        7.03        6.51      0.81 o 
   0   2   4      215.60      190.79      3.38 o 
   1   2   4     1604.90     1716.00     19.33 o 
   2   2   4     1686.40     1628.16     16.81 o 
   3   2   4      877.81      885.77     12.19 o 
   4   2   4     1008.41      988.10     11.83 o 
   5   2   4     5817.82     5971.99     57.34 o 
   6   2   4        1.43        1.07      1.00 o 
   7   2   4      666.90      643.38      9.12 o 
   8   2   4      113.30       87.55      2.99 o 
   9   2   4      698.80      657.64      8.94 o 
  10   2   4       12.65        7.04      1.18 o 
  11   2   4      311.42      274.93      5.25 o 
  12   2   4      647.71      601.60      8.52 o 
  13   2   4      106.20       92.58      3.72 o 
  14   2   4     1998.26     1993.83     20.71 o 
  15   2   4       18.20       13.04      2.02 o 
  16   2   4        4.80        6.72      1.76 o 
  17   2   4      510.34      508.00     10.98 o 
  18   2   4        2.45        0.14      1.63 o 
  19   2   4       90.23       96.55      7.51 o 
  20   2   4        2.11        2.73      2.73 o 
  21   2   4       10.21        5.22      3.76 o 
  22   2   4      177.84      163.13     10.79 o 
  23   2   4       16.73       10.61      4.01 o 
  24   2   4       97.07       89.67      8.63 o 
  25   2   4        5.64        5.97      3.91 o 
 -25   3   4        4.57        2.70      4.48 o 
 -24   3   4        0.33        1.97      4.64 o 
 -23   3   4      138.31      133.94     17.81 o 
 -22   3   4       87.74       72.67      8.20 o 
 -21   3   4        8.88        9.95      4.47 o 
 -20   3   4        8.02        2.85      3.95 o 
 -19   3   4       43.08       37.10      4.76 o 
 -18   3   4       12.24       11.11      3.33 o 
 -17   3   4       77.99       77.83      5.95 o 
 -16   3   4       67.30       65.41      8.11 o 
 -15   3   4      101.38       95.96      5.58 o 
 -14   3   4        0.01        2.53      1.89 o 
 -13   3   4        2.59        2.03      1.91 o 
 -12   3   4     1124.10     1111.70     17.51 o 
 -11   3   4      600.07      569.67     11.65 o 
 -10   3   4       56.35       56.10      3.69 o 
  -9   3   4        0.14       -0.47      1.24 o 
  -8   3   4       17.05       15.98      1.77 o 
  -7   3   4      565.73      611.35      8.88 o 
  -6   3   4        0.07       -0.38      0.80 o 
  -5   3   4        1.75        2.00      1.02 o 
  -4   3   4      627.13      653.34     10.53 o 
  -3   3   4      204.94      198.11      4.21 o 
  -2   3   4     1881.84     2149.61     24.05 o 
  -1   3   4      737.92      905.64     11.78 o 
   0   3   4       45.79       39.93      2.20 o 
   1   3   4      713.83      799.45     10.81 o 
   2   3   4      310.75      388.36      7.94 o 
   3   3   4       63.72       68.40      2.36 o 
   4   3   4       58.39       91.08      2.50 o 
   5   3   4        0.28        3.26      0.80 o 
   6   3   4      158.35      153.15      4.29 o 
   7   3   4      352.48      350.87      5.66 o 
   8   3   4        0.15        0.85      0.81 o 
   9   3   4     1063.88     1060.81     12.25 o 
  10   3   4      501.47      499.29      7.87 o 
  11   3   4      325.54      289.78      5.87 o 
  12   3   4       99.38       97.11      3.76 o 
  13   3   4       15.88       21.34      2.05 o 
  14   3   4        0.02        1.81      1.23 o 
  15   3   4       49.56       40.86      2.81 o 
  16   3   4       38.88       35.97      2.77 o 
  17   3   4        7.27        7.40      2.33 o 
  18   3   4       56.30       56.77      5.47 o 
  19   3   4        0.04        1.79      2.67 o 
  20   3   4       59.01       58.29      7.35 o 
  21   3   4       35.44       32.91      5.87 o 
  22   3   4       14.10       10.20      3.54 o 
  23   3   4        2.94        2.03      3.42 o 
  24   3   4       25.20       16.97      4.85 o 
  25   3   4        1.13        4.94      6.63 o 
 -24   4   4        1.04        1.35      4.40 o 
 -23   4   4       37.69       44.67      7.11 o 
 -22   4   4       27.42       23.76      5.47 o 
 -21   4   4      332.95      307.18     13.66 o 
 -20   4   4        4.88        6.80      3.57 o 
 -19   4   4       25.79       30.95      4.77 o 
 -18   4   4      229.03      239.01     14.00 o 
 -17   4   4        0.39        5.39      2.86 o 
 -16   4   4      326.06      323.08     10.39 o 
 -15   4   4       74.36       73.27      5.78 o 
 -14   4   4      539.36      533.04     11.69 o 
 -13   4   4      214.91      198.97      6.78 o 
 -12   4   4       22.06       19.62      2.64 o 
 -11   4   4       23.83       12.30      2.71 o 
 -10   4   4      399.82      387.66     15.27 o 
  -9   4   4     1494.62     1541.40     23.68 o 
  -8   4   4     2174.83     2219.66     28.76 o 
  -7   4   4       70.18       78.01      3.48 o 
  -6   4   4      741.75      756.84     11.21 o 
  -5   4   4      579.61      643.56     10.94 o 
  -4   4   4     1058.55     1007.81     17.63 o 
  -3   4   4        5.40        8.11      1.46 o 
  -2   4   4      112.24      102.04      4.23 o 
  -1   4   4       16.74       27.80      3.00 o 
   0   4   4     2076.00     2150.21     25.14 o 
   1   4   4       50.53       41.57      2.63 o 
   2   4   4      118.28      137.26      4.35 o 
   3   4   4     3448.15     3572.70     37.89 o 
   4   4   4      109.59      111.11      3.51 o 
   5   4   4     1249.87     1156.50     15.07 o 
   6   4   4        6.29        5.51      1.28 o 
   7   4   4     1815.09     1860.94     21.99 o 
   8   4   4       97.67      113.73      4.16 o 
   9   4   4       12.51        8.29      2.55 o 
  10   4   4      512.37      503.37      9.03 o 
  11   4   4      115.59       92.81      6.37 o 
  12   4   4      110.32      132.02      5.36 o 
  13   4   4       55.18       57.52      3.67 o 
  14   4   4      122.97      119.92      5.28 o 
  15   4   4      165.26      156.89      5.55 o 
  16   4   4        6.26        1.09      2.20 o 
  17   4   4      268.60      260.66      9.10 o 
  18   4   4        1.43        1.91      2.81 o 
  19   4   4      281.85      309.13     12.42 o 
  20   4   4      112.53      114.19     13.37 o 
  21   4   4       38.67       35.08      5.74 o 
  22   4   4        1.23        1.18      5.05 o 
  23   4   4        9.96       19.84      4.97 o 
  24   4   4       94.57      112.52      9.95 o 
 -23   5   4        0.70        5.64      4.75 o 
 -22   5   4        1.96        1.64      3.87 o 
 -21   5   4        6.75        5.48      3.69 o 
 -20   5   4       26.36       28.46      5.02 o 
 -19   5   4       23.95       25.25      4.56 o 
 -18   5   4       27.98       31.74      7.30 o 
 -17   5   4       31.27       32.55      4.83 o 
 -16   5   4        0.30        1.38      3.49 o 
 -15   5   4       80.65       81.95      6.28 o 
 -14   5   4       91.10       96.85      8.63 o 
 -13   5   4       58.29       47.08      4.04 o 
 -12   5   4      287.79      273.11      8.58 o 
 -11   5   4      438.11      444.04     11.00 o 
 -10   5   4      674.04      687.85     14.03 o 
  -9   5   4     1063.71     1068.47     40.50 o 
  -8   5   4        1.24        1.15      1.80 o 
  -7   5   4      569.03      525.14     11.56 o 
  -6   5   4       17.62       15.50      2.39 o 
  -5   5   4      104.75       86.66      6.21 o 
  -4   5   4       11.81        6.11      2.00 o 
  -3   5   4       75.47       67.76      4.64 o 
  -2   5   4       39.73       48.04      4.30 o 
  -1   5   4      604.45      602.38     10.94 o 
   0   5   4        1.34        2.00      1.37 o 
   1   5   4       15.55       22.27      2.51 o 
   2   5   4      243.65      277.16      7.95 o 
   3   5   4      145.57      154.47      5.96 o 
   4   5   4      146.59      152.44      4.86 o 
   5   5   4       78.87       89.61      7.10 o 
   6   5   4       19.62       19.42      3.62 o 
   7   5   4        1.81        0.52      1.57 o 
   8   5   4       84.13       54.04      3.63 o 
   9   5   4      738.78      725.45     12.59 o 
  10   5   4      102.79       90.83      5.60 o 
  11   5   4      525.48      508.71      9.71 o 
  12   5   4      160.17      140.41      5.36 o 
  13   5   4        1.69        1.00      2.16 o 
  14   5   4       50.77       51.10      4.67 o 
  15   5   4        2.36        4.38      2.42 o 
  16   5   4       74.32       77.10      8.79 o 
  17   5   4       71.26       49.69      6.10 o 
  18   5   4        7.75        5.54      3.51 o 
  19   5   4        0.08       -2.29      2.98 o 
  20   5   4       21.00       15.62      4.65 o 
  21   5   4       18.79       19.75      4.96 o 
  22   5   4       35.91       30.35      5.68 o 
  23   5   4       22.18       22.29      5.44 o 
 -22   6   4       13.00       14.05      4.58 o 
 -21   6   4       34.04       44.61      6.63 o 
 -20   6   4       45.81       58.96      9.65 o 
 -19   6   4       31.19       33.97      7.36 o 
 -18   6   4      132.02      122.19     15.21 o 
 -17   6   4       67.95       67.43      7.40 o 
 -16   6   4      216.76      226.58     11.50 o 
 -15   6   4        8.57        8.85      5.45 o 
 -14   6   4      101.34      110.79      7.13 o 
 -13   6   4      193.98      189.28      9.72 o 
 -12   6   4      163.06      170.22      8.45 o 
 -11   6   4      307.27      319.44     11.29 o 
 -10   6   4        0.89        1.61      2.10 o 
  -9   6   4      413.39      438.24     13.06 o 
  -8   6   4        9.08       12.64      2.99 o 
  -7   6   4      384.44      392.55     10.00 o 
  -6   6   4        2.45        4.16      2.06 o 
  -5   6   4        9.85        2.85      1.94 o 
  -4   6   4      503.21      556.19     17.54 o 
  -3   6   4      103.73      110.85      8.63 o 
  -2   6   4      596.64      601.33     20.78 o 
  -1   6   4     1233.94     1176.77     23.72 o 
   0   6   4     1357.38     1356.57     25.35 o 
   1   6   4       14.67       13.89      2.73 o 
   2   6   4      188.29      199.34      7.88 o 
   3   6   4      178.95      183.35      7.66 o 
   4   6   4       26.65       22.44      7.69 o 
   5   6   4       20.72       24.63      3.70 o 
   6   6   4      139.10      113.32     11.33 o 
   7   6   4       69.89       74.91      6.10 o 
   8   6   4      546.40      514.56     11.75 o 
   9   6   4      102.12       94.19      5.73 o 
  10   6   4      685.48      725.45     14.93 o 
  11   6   4        2.45        2.68      1.87 o 
  12   6   4      218.05      213.88      8.11 o 
  13   6   4        5.14        2.95      2.74 o 
  14   6   4      101.12      101.69      6.73 o 
  15   6   4       21.63       28.11      4.07 o 
  16   6   4        0.03        3.62      2.43 o 
  17   6   4      103.88      121.06     16.33 o 
  18   6   4       35.39       47.24      6.39 o 
  19   6   4       29.78       28.24      5.85 o 
  20   6   4        5.03        6.70      4.01 o 
  21   6   4       90.29       99.40     10.26 o 
 -20   7   4        0.10        4.26      5.52 o 
 -19   7   4        2.77       10.14      4.96 o 
 -18   7   4       14.19       14.50      6.16 o 
 -17   7   4       28.04       23.15      6.18 o 
 -16   7   4        0.49        0.16      3.94 o 
 -15   7   4       23.52       17.91      5.90 o 
 -14   7   4        4.66        4.09      3.26 o 
 -13   7   4       31.69       37.79      5.48 o 
 -12   7   4      151.07      170.45     10.58 o 
 -11   7   4        5.28        4.35      3.23 o 
 -10   7   4       64.04       79.34     10.38 o 
  -9   7   4       39.63       38.79      6.17 o 
  -8   7   4       82.59       69.75      7.83 o 
  -7   7   4      163.53      165.89      7.64 o 
  -6   7   4       23.39       18.01      3.05 o 
  -5   7   4      274.33      270.54     12.77 o 
  -4   7   4       82.78       80.04      5.63 o 
  -3   7   4        0.02       -0.11      2.16 o 
  -2   7   4      135.46      131.98     16.12 o 
  -1   7   4      106.54      112.33      9.54 o 
   0   7   4       53.90       63.19      9.97 o 
   1   7   4      102.94      111.86      7.28 o 
   2   7   4        8.56        7.25      2.49 o 
   3   7   4      254.35      218.96      8.93 o 
   4   7   4      400.50      348.87     11.66 o 
   5   7   4        0.30        1.88      2.05 o 
   6   7   4       60.93       57.56      7.31 o 
   7   7   4       43.03       39.80      4.85 o 
   8   7   4       10.16        7.86      3.37 o 
   9   7   4        3.20        4.85      2.66 o 
  10   7   4       14.01        9.50      4.22 o 
  11   7   4        4.18        3.10      3.76 o 
  12   7   4       13.69       11.07      4.56 o 
  13   7   4       21.21       22.59     17.13 o 
  14   7   4      237.17      260.66     11.71 o 
  15   7   4        1.17        4.62      3.12 o 
  16   7   4       34.21       46.83      7.95 o 
  17   7   4      131.29      147.50     13.70 o 
  18   7   4       28.97       31.85      7.16 o 
  19   7   4       35.72       35.54      9.14 o 
  20   7   4        6.36       18.11      5.44 o 
 -18   8   4        4.39       13.11      4.66 o 
 -17   8   4       20.21       34.72      7.31 o 
 -16   8   4       71.98       86.69     13.59 o 
 -15   8   4       39.04       42.37     11.84 o 
 -14   8   4      145.51      155.14     10.83 o 
 -13   8   4      249.15      236.38     11.26 o 
 -12   8   4       80.33       88.17     13.35 o 
 -11   8   4      555.00      577.99     21.74 o 
 -10   8   4       24.36       16.48      5.20 o 
  -9   8   4       70.36       69.63     23.58 o 
  -8   8   4       97.09      108.25     11.79 o 
  -7   8   4      250.29      248.55     10.42 o 
  -6   8   4      122.55      111.97      8.22 o 
  -5   8   4      424.09      411.31     13.60 o 
  -4   8   4      140.02      153.64     16.37 o 
  -3   8   4      149.53      167.50      9.52 o 
  -2   8   4       64.95       68.40      6.68 o 
  -1   8   4        5.22        2.48      2.66 o 
   0   8   4        4.49        0.58      2.59 o 
   1   8   4       33.91       32.04      5.59 o 
   2   8   4        5.29        4.86      2.61 o 
   3   8   4      168.77      172.73     12.77 o 
   4   8   4       94.56       78.59      6.70 o 
   5   8   4      168.73      171.56     13.90 o 
   6   8   4      132.37      120.05      8.50 o 
   7   8   4      302.78      288.77     15.60 o 
   8   8   4       85.59      113.30     11.19 o 
   9   8   4       45.00       60.23      8.37 o 
  10   8   4       31.37       35.97      7.96 o 
  11   8   4       22.28       29.04      6.34 o 
  12   8   4      145.46      159.41     13.23 o 
  13   8   4      357.31      408.17     18.49 o 
  14   8   4       14.45       14.23      5.41 o 
  15   8   4      384.12      439.52     29.65 o 
  16   8   4      252.94      317.30     25.29 o 
  17   8   4       13.97       24.32      9.35 o 
 -15   9   4       15.54       19.86      5.00 o 
 -14   9   4        5.00        5.94      4.08 o 
 -13   9   4        0.58        3.70      3.72 o 
 -12   9   4        3.96        2.64      4.47 o 
 -11   9   4       40.85       43.22      6.45 o 
 -10   9   4       20.20       11.74      4.78 o 
  -9   9   4        0.70        6.21      4.31 o 
  -8   9   4       10.23       17.74      5.37 o 
  -7   9   4       66.87       75.01      9.54 o 
  -6   9   4        0.21        0.37      2.47 o 
  -5   9   4      126.88      130.78     20.37 o 
  -4   9   4        1.90        3.71      2.95 o 
  -3   9   4       10.56        6.84      3.29 o 
  -2   9   4        0.06        1.57      2.76 o 
  -1   9   4        1.72        5.87      3.43 o 
   0   9   4       25.77       19.29      4.31 o 
   1   9   4       28.17       26.52      4.80 o 
   2   9   4      102.85       89.61      7.87 o 
   3   9   4      111.21      103.29     10.16 o 
   4   9   4        3.59        5.78      2.90 o 
   5   9   4       24.53       21.11      5.48 o 
   6   9   4       34.51       34.98      6.37 o 
   7   9   4      167.85      200.34     14.26 o 
   8   9   4       11.87       12.24      4.59 o 
   9   9   4       31.71       29.68      6.25 o 
  10   9   4        3.73       -0.72      3.46 o 
  11   9   4       66.11       69.47     22.49 o 
  12   9   4       29.43       40.16      7.17 o 
  13   9   4        4.77       15.53      6.55 o 
  14   9   4        0.00        7.29     10.28 o 
  15   9   4       47.76       69.03     12.88 o 
 -11  10   4       71.60       85.51      8.94 o 
 -10  10   4       58.72       46.60     11.00 o 
  -9  10   4      197.77      200.54     33.51 o 
  -8  10   4       21.87       13.84      5.21 o 
  -7  10   4      168.47      190.56     15.63 o 
  -6  10   4       45.92       34.80      5.46 o 
  -5  10   4      100.10       88.71      8.34 o 
  -4  10   4       63.35       62.86      7.19 o 
  -3  10   4       13.17       14.40      4.23 o 
  -2  10   4        1.56        0.32      2.97 o 
  -1  10   4       35.07       46.49      6.29 o 
   0  10   4      108.27      104.01      9.04 o 
   1  10   4       53.27       46.88      6.54 o 
   2  10   4       96.21       99.65      9.73 o 
   3  10   4       18.79       24.42      5.28 o 
   4  10   4        3.62       -0.18      3.56 o 
   5  10   4      210.68      215.57     16.26 o 
   6  10   4       18.88       24.71      6.74 o 
   7  10   4       17.08       20.92      4.95 o 
   8  10   4      155.01      145.81     18.16 o 
   9  10   4        0.07       10.32      4.48 o 
  10  10   4      241.36      276.74     15.79 o 
  11  10   4       18.28       37.37      8.57 o 
  -2  11   4        1.29        4.32      3.66 o 
  -1  11   4       46.49       36.36      5.98 o 
   0  11   4       61.19       83.79      8.70 o 
   1  11   4       12.73        6.03      5.15 o 
   2  11   4       17.16       27.09      6.81 o 
 -25   1   5        8.53        8.69      5.66 o 
 -24   1   5       51.91       53.45     10.51 o 
 -23   1   5        0.54       -0.77      2.51 o 
 -22   1   5       66.87       68.10      9.32 o 
 -21   1   5       11.44       11.60      3.55 o 
 -20   1   5       17.83       14.94      3.44 o 
 -19   1   5       68.50       63.57      5.72 o 
 -18   1   5        2.99        2.58      2.48 o 
 -17   1   5      191.77      190.89     10.04 o 
 -16   1   5       71.56       80.50      5.65 o 
 -15   1   5      820.15      845.45     21.58 o 
 -14   1   5      247.12      256.38      6.80 o 
 -13   1   5        8.35       11.91      2.15 o 
 -12   1   5      486.30      495.63      8.65 o 
 -11   1   5      335.66      355.99      6.84 o 
 -10   1   5      261.92      248.78      5.59 o 
  -9   1   5        5.68        4.25      1.12 o 
  -8   1   5       12.88       24.14      1.40 o 
  -7   1   5     1519.46     1578.95     14.81 o 
  -6   1   5     4200.36     4618.81     41.90 o 
  -5   1   5      428.75      417.90      6.27 o 
  -4   1   5      578.19      665.54      9.27 o 
  -3   1   5     1434.38     1399.72     19.41 o 
  -2   1   5     1324.50     1494.94     18.25 o 
  -1   1   5       20.91       38.07      2.08 o 
   0   1   5      467.23      439.52      6.21 o 
   1   1   5        0.92        0.58      1.01 o 
   2   1   5     1026.57     1094.17     11.70 o 
   3   1   5       27.32       35.97      2.18 o 
   4   1   5     2999.80     2934.50     27.74 o 
   5   1   5      254.49      235.34      4.31 o 
   6   1   5      115.03      130.73      3.21 o 
   7   1   5       19.43       31.69      2.08 o 
   8   1   5     1443.37     1358.70     15.16 o 
   9   1   5      292.01      248.39      5.08 o 
  10   1   5       15.34       10.28      1.48 o 
  11   1   5      827.24      774.13     10.65 o 
  12   1   5       47.88       37.40      3.16 o 
  13   1   5      132.77      107.04      4.25 o 
  14   1   5      472.54      460.50     11.68 o 
  15   1   5      523.88      491.88      9.41 o 
  16   1   5        2.45        1.38      2.43 o 
  17   1   5       31.86       28.76      2.98 o 
  18   1   5      132.59      138.15      6.07 o 
  19   1   5        0.65       -1.69      1.79 o 
  20   1   5      206.10      204.43      7.92 o 
  21   1   5      130.31      151.34      8.89 o 
  22   1   5       46.33       42.28      7.25 o 
  23   1   5      105.50      104.17      9.24 o 
  24   1   5       59.03       51.24      7.35 o 
  25   1   5        3.27        0.30      3.97 o 
 -25   2   5        1.73        3.77      4.52 o 
 -24   2   5        0.05       -2.73      4.92 o 
 -23   2   5       14.58       13.70      5.10 o 
 -22   2   5        3.46        2.39      3.69 o 
 -21   2   5        0.01        0.08      3.97 o 
 -20   2   5        0.02        1.21      4.07 o 
 -19   2   5       33.95       21.58      7.91 o 
 -18   2   5      164.05      171.47     10.99 o 
 -17   2   5       16.67       10.11      4.01 o 
 -16   2   5      370.28      360.50     12.49 o 
 -15   2   5       51.88       52.63      6.46 o 
 -14   2   5       68.20       61.60      4.49 o 
 -13   2   5      488.22      483.09     11.41 o 
 -12   2   5      225.55      211.77      5.53 o 
 -11   2   5      909.70      935.84     14.37 o 
 -10   2   5      305.53      324.85      6.97 o 
  -9   2   5        1.55        4.78      1.01 o 
  -8   2   5      204.01      217.93      4.06 o 
  -7   2   5        9.62       11.42      1.22 o 
  -6   2   5      543.35      576.92      7.32 o 
  -5   2   5     5083.98     5667.55     54.49 o 
  -4   2   5       16.50       32.95      2.12 o 
  -3   2   5      264.44      275.16      5.16 o 
  -2   2   5      512.81      605.88      8.08 o 
  -1   2   5       96.07       77.46      2.73 o 
   0   2   5      762.83      823.98     11.44 o 
   1   2   5      470.90      472.13      7.76 o 
   2   2   5      324.02      364.31      6.65 o 
   3   2   5      382.00      398.28      5.86 o 
   4   2   5       87.18      125.18      3.30 o 
   5   2   5       53.43       76.09      2.72 o 
   6   2   5       47.31       57.47      2.76 o 
   7   2   5       18.84       15.59      1.50 o 
   8   2   5      131.68      137.69      3.88 o 
   9   2   5      461.03      428.45      7.60 o 
  10   2   5        0.16        1.51      0.86 o 
  11   2   5     1131.24     1044.29     13.22 o 
  12   2   5      108.39      107.77      3.95 o 
  13   2   5       48.55       41.45      2.85 o 
  14   2   5      272.74      255.08      5.98 o 
  15   2   5      108.25      108.50      5.02 o 
  16   2   5      175.89      175.77      5.92 o 
  17   2   5      139.97      152.14      8.66 o 
  18   2   5        0.06       -0.16      1.76 o 
  19   2   5        0.47        0.40      1.83 o 
  20   2   5      135.10      141.53      7.46 o 
  21   2   5      100.43       88.50      6.85 o 
  22   2   5        3.35        1.39      3.20 o 
  23   2   5        5.34        9.23      4.69 o 
  24   2   5        2.64        5.15      3.80 o 
  25   2   5        0.70        3.13      3.93 o 
 -24   3   5        2.20        2.51      8.14 o 
 -23   3   5       33.66       38.92      6.63 o 
 -22   3   5       39.85       36.82      9.97 o 
 -21   3   5       21.40       25.93     10.24 o 
 -20   3   5      149.23      144.59     10.52 o 
 -19   3   5      221.11      235.03     11.70 o 
 -18   3   5      201.94      187.50      9.58 o 
 -17   3   5      117.75      114.11     10.01 o 
 -16   3   5       15.01       11.37      2.96 o 
 -15   3   5       53.56       48.12      5.03 o 
 -14   3   5        3.47        3.37      2.19 o 
 -13   3   5      250.63      264.72      7.53 o 
 -12   3   5      890.25      880.24     19.52 o 
 -11   3   5      295.89      305.86      8.67 o 
 -10   3   5      967.64      934.24     14.59 o 
  -9   3   5      227.64      249.91      8.68 o 
  -8   3   5     2091.54     2045.27     22.56 o 
  -7   3   5      334.77      345.96      5.75 o 
  -6   3   5       17.48       22.57      1.79 o 
  -5   3   5      185.57      159.06      3.75 o 
  -4   3   5       10.16       18.84      2.23 o 
  -3   3   5      813.31      775.43     10.39 o 
  -2   3   5      892.91      957.36     12.25 o 
  -1   3   5     3521.23     3797.11     40.28 o 
   0   3   5      219.79      245.22      5.23 o 
   1   3   5     5170.55     5432.86     55.24 o 
   2   3   5       56.49       44.09      2.35 o 
   3   3   5      968.94     1001.76     11.65 o 
   4   3   5        0.19        0.13      0.82 o 
   5   3   5      181.94      152.03      3.73 o 
   6   3   5      183.30      178.97      4.19 o 
   7   3   5     1622.75     1473.19     16.68 o 
   8   3   5      656.97      607.56      9.01 o 
   9   3   5      153.27      143.56      4.32 o 
  10   3   5      210.62      199.79      5.25 o 
  11   3   5        0.15        0.68      0.99 o 
  12   3   5      203.37      194.77      5.09 o 
  13   3   5      399.05      385.74      7.56 o 
  14   3   5      138.05      138.61      4.96 o 
  15   3   5      107.82      104.91      5.79 o 
  16   3   5      500.00      509.42      9.39 o 
  17   3   5       12.42       12.15      2.41 o 
  18   3   5      297.12      288.21      7.89 o 
  19   3   5       16.98       18.46      3.82 o 
  20   3   5      100.25       96.14      8.47 o 
  21   3   5       25.41       21.96      4.96 o 
  22   3   5        2.57        0.19      4.26 o 
  23   3   5       45.80       44.93     10.41 o 
  24   3   5       19.95       19.58      5.34 o 
 -24   4   5       22.54       28.88      9.16 o 
 -23   4   5       39.48       29.19      5.96 o 
 -22   4   5        2.26        5.91      4.82 o 
 -21   4   5        2.99        1.68      4.45 o 
 -20   4   5        3.95        0.69      5.53 o 
 -19   4   5       15.14        8.34      3.54 o 
 -18   4   5       17.18       12.32      3.65 o 
 -17   4   5        7.99        5.37      2.89 o 
 -16   4   5        2.40        3.73      2.81 o 
 -15   4   5       73.85       79.22      8.95 o 
 -14   4   5      552.56      546.73     13.23 o 
 -13   4   5      478.28      473.36     11.88 o 
 -12   4   5        4.55        3.71      2.66 o 
 -11   4   5       10.32        4.62      1.92 o 
 -10   4   5      317.28      323.72     10.07 o 
  -9   4   5      253.25      226.80      6.31 o 
  -8   4   5        8.03        4.31      1.67 o 
  -7   4   5        8.09        7.63      1.76 o 
  -6   4   5       38.82       33.29      2.68 o 
  -5   4   5       41.99       40.38      3.23 o 
  -4   4   5      325.17      303.30      6.99 o 
  -3   4   5      588.32      640.30      9.79 o 
  -2   4   5      336.55      362.11      6.79 o 
  -1   4   5        2.49        5.28      1.57 o 
   0   4   5      452.80      493.04      8.31 o 
   1   4   5      301.99      317.73      6.42 o 
   2   4   5      727.10      742.27     12.11 o 
   3   4   5       27.14       22.09      1.88 o 
   4   4   5       58.66       56.58      2.91 o 
   5   4   5      477.37      524.18      8.68 o 
   6   4   5       28.01       22.06      1.99 o 
   7   4   5      190.51      202.21      5.12 o 
   8   4   5      110.57       99.01      4.02 o 
   9   4   5      132.34      111.69      4.92 o 
  10   4   5        3.99        9.00      1.85 o 
  11   4   5        1.20        1.19      1.49 o 
  12   4   5      268.61      243.01      7.02 o 
  13   4   5      264.61      254.34      9.07 o 
  14   4   5       20.86       14.04      2.83 o 
  15   4   5       18.92       14.09      2.42 o 
  16   4   5        3.53        3.96      1.91 o 
  17   4   5        0.00        2.03      2.30 o 
  18   4   5        8.98        6.62      2.85 o 
  19   4   5        0.09        3.39      3.36 o 
  20   4   5        1.50        2.54      3.31 o 
  21   4   5        0.00        0.92      3.16 o 
  22   4   5        0.41        3.78      7.25 o 
  23   4   5      146.73      153.54     11.41 o 
 -23   5   5        6.92        9.66      5.29 o 
 -22   5   5      212.35      226.06     13.51 o 
 -21   5   5       25.10       22.53      4.59 o 
 -20   5   5      217.97      222.24     14.26 o 
 -19   5   5        7.99       10.85      3.76 o 
 -18   5   5       55.80       55.94      5.79 o 
 -17   5   5      271.29      254.48      9.84 o 
 -16   5   5       41.60       43.10      5.11 o 
 -15   5   5       11.06       10.01      3.29 o 
 -14   5   5        8.85        9.23      3.03 o 
 -13   5   5      645.36      640.59     21.94 o 
 -12   5   5      470.71      476.74     13.62 o 
 -11   5   5      217.29      231.52      9.08 o 
 -10   5   5       87.93       95.94      6.87 o 
  -9   5   5      438.01      389.73     12.39 o 
  -8   5   5      313.50      329.79     10.55 o 
  -7   5   5      166.04      150.59      5.91 o 
  -6   5   5      789.92      793.32     15.72 o 
  -5   5   5     1188.26     1053.93     18.57 o 
  -4   5   5      785.27      767.85     16.93 o 
  -3   5   5      409.34      378.32     10.72 o 
  -2   5   5       26.59       11.39      2.09 o 
  -1   5   5     1624.10     1648.28     24.98 o 
   0   5   5      406.82      398.16     10.16 o 
   1   5   5       81.09       53.05      3.95 o 
   2   5   5      578.76      586.92     12.15 o 
   3   5   5      131.76      125.47      5.33 o 
   4   5   5      441.16      410.40     10.66 o 
   5   5   5       62.96       64.64      4.54 o 
   6   5   5     2451.55     2349.87     34.38 o 
   7   5   5      522.61      516.73     11.13 o 
   8   5   5        1.43        6.08      2.76 o 
   9   5   5      480.71      421.81      9.22 o 
  10   5   5      128.59      123.82      5.57 o 
  11   5   5       29.22       29.43      3.15 o 
  12   5   5       84.43       91.19      5.25 o 
  13   5   5      464.38      437.86     18.08 o 
  14   5   5       41.41       38.86      3.71 o 
  15   5   5       81.55       88.72      7.20 o 
  16   5   5      194.01      211.38      9.13 o 
  17   5   5        0.02       -0.31      2.26 o 
  18   5   5      168.77      158.84     12.14 o 
  19   5   5      596.23      689.84     19.81 o 
  20   5   5      127.26      140.90     10.44 o 
  21   5   5        1.44        2.84      3.67 o 
  22   5   5      165.75      153.11     11.23 o 
 -21   6   5        7.97        7.04      4.22 o 
 -20   6   5        0.00        5.02      3.93 o 
 -19   6   5        9.33       14.99      4.44 o 
 -18   6   5        0.41       10.03      3.99 o 
 -17   6   5        0.99        7.56      3.61 o 
 -16   6   5      207.33      186.40     12.00 o 
 -15   6   5       13.22       12.82      4.09 o 
 -14   6   5      173.77      176.86     11.43 o 
 -13   6   5       62.01       54.38      7.90 o 
 -12   6   5       17.36       22.58      4.22 o 
 -11   6   5      279.06      279.82     12.24 o 
 -10   6   5       83.24       78.68      6.62 o 
  -9   6   5       93.23       91.82     13.72 o 
  -8   6   5        5.65        1.50      2.09 o 
  -7   6   5      121.62      131.20      7.73 o 
  -6   6   5       52.27       40.91      4.75 o 
  -5   6   5        6.93        3.12      1.84 o 
  -4   6   5       31.80       15.83      3.87 o 
  -3   6   5       25.11       26.98      4.70 o 
  -2   6   5        4.86        4.51      2.58 o 
  -1   6   5       26.53       20.55      4.10 o 
   0   6   5       27.52       13.65      4.91 o 
   1   6   5        0.92        1.64      1.89 o 
   2   6   5        1.69        3.49      2.09 o 
   3   6   5      112.59      122.37      7.46 o 
   4   6   5      586.81      547.53     14.56 o 
   5   6   5      147.87      124.79      7.86 o 
   6   6   5       28.03       11.26      4.62 o 
   7   6   5        2.31        3.26      3.06 o 
   8   6   5       74.30       56.59      5.95 o 
   9   6   5      267.47      270.93     10.50 o 
  10   6   5      493.00      466.69     14.21 o 
  11   6   5       72.33       74.12      5.48 o 
  12   6   5       95.36       99.55      8.62 o 
  13   6   5        0.02        0.73      2.04 o 
  14   6   5       48.82       53.90      5.16 o 
  15   6   5       60.64       73.08      7.30 o 
  16   6   5        3.30        1.47      2.62 o 
  17   6   5      154.49      164.97      9.35 o 
  18   6   5      129.56      145.86     10.44 o 
  19   6   5       18.63       28.53      5.38 o 
  20   6   5        3.92        5.68      3.89 o 
  21   6   5        1.58        6.21      6.97 o 
 -19   7   5      105.87      100.00     11.48 o 
 -18   7   5       39.44       34.67      7.13 o 
 -17   7   5      181.35      157.77     13.81 o 
 -16   7   5       27.75       37.44     12.11 o 
 -15   7   5      564.08      530.34     21.18 o 
 -14   7   5       64.20       80.07      7.91 o 
 -13   7   5      200.46      204.81      9.16 o 
 -12   7   5        0.34        7.31      3.15 o 
 -11   7   5        7.32       15.13      3.70 o 
 -10   7   5      236.72      244.61     10.38 o 
  -9   7   5       50.94       53.51      5.76 o 
  -8   7   5      394.53      392.00     13.07 o 
  -7   7   5        0.44       -1.27      1.96 o 
  -6   7   5       42.47       45.51      4.49 o 
  -5   7   5      597.23      629.25     14.41 o 
  -4   7   5      200.34      208.05      7.82 o 
  -3   7   5      275.30      258.98     12.49 o 
  -2   7   5       58.62       42.11      6.02 o 
  -1   7   5      211.99      201.39     26.00 o 
   0   7   5      359.59      323.67     14.04 o 
   1   7   5        4.66        6.58      2.56 o 
   2   7   5      994.32      986.99     33.69 o 
   3   7   5       42.13       37.37      5.21 o 
   4   7   5      634.25      657.41     17.08 o 
   5   7   5      148.04      142.91      8.93 o 
   6   7   5      222.75      246.10     10.16 o 
   7   7   5        7.68        1.61      2.57 o 
   8   7   5      455.24      425.32     13.80 o 
   9   7   5      389.56      378.20     13.10 o 
  10   7   5        9.74        3.45      3.78 o 
  11   7   5      655.00      673.77     20.56 o 
  12   7   5       55.52       47.09      7.67 o 
  13   7   5      289.84      309.30     15.75 o 
  14   7   5       69.60       88.78     11.02 o 
  15   7   5        2.24        9.75      5.51 o 
  16   7   5      169.74      189.05     15.14 o 
  17   7   5       84.89       64.25     14.86 o 
  18   7   5        4.37       10.44      6.77 o 
  19   7   5       45.59       73.99     14.86 o 
 -17   8   5        2.96        5.13      4.84 o 
 -16   8   5       35.26       27.68      6.89 o 
 -15   8   5        7.17        3.89      4.98 o 
 -14   8   5       56.27       48.23      8.39 o 
 -13   8   5        0.27        7.39      4.01 o 
 -12   8   5       82.29       72.25     11.39 o 
 -11   8   5       34.57       45.62      7.32 o 
 -10   8   5        0.30       -2.01      3.13 o 
  -9   8   5      466.03      420.31     22.98 o 
  -8   8   5      237.50      230.69     13.03 o 
  -7   8   5        3.44        1.04      3.34 o 
  -6   8   5       25.95       20.32      4.15 o 
  -5   8   5        0.60       -2.02      2.02 o 
  -4   8   5      111.33      117.35      8.64 o 
  -3   8   5       38.63       37.08      5.28 o 
  -2   8   5       39.20       29.40      9.84 o 
  -1   8   5        0.92       -0.21      6.03 o 
   0   8   5       64.63       77.51      8.97 o 
   1   8   5        0.54       -0.06      2.66 o 
   2   8   5      100.59       92.74      9.39 o 
   3   8   5       37.42       42.34      5.21 o 
   4   8   5        7.15        5.59      2.91 o 
   5   8   5       64.79       59.59      6.28 o 
   6   8   5       65.40       77.46      7.12 o 
   7   8   5       23.94       31.05      5.10 o 
   8   8   5      187.36      194.44     14.69 o 
   9   8   5        5.96       -0.05      3.61 o 
  10   8   5       32.62       31.33     12.16 o 
  11   8   5        1.06        6.09      4.11 o 
  12   8   5      197.83      232.45     14.15 o 
  13   8   5       59.04       49.40      8.24 o 
  14   8   5        0.37        0.90      8.64 o 
  15   8   5        0.32       12.84      6.70 o 
  16   8   5        2.08       13.90      8.61 o 
  17   8   5      211.21      188.99     22.37 o 
 -14   9   5       44.03       33.29      5.89 o 
 -13   9   5       53.58       59.09      7.43 o 
 -12   9   5       80.05       79.54      9.05 o 
 -11   9   5      124.46      115.00     15.01 o 
 -10   9   5      197.35      217.90     14.71 o 
  -9   9   5      102.62       80.61      9.92 o 
  -8   9   5       53.44       46.72     11.92 o 
  -7   9   5       54.71       46.11      9.67 o 
  -6   9   5       65.22       76.66      9.35 o 
  -5   9   5        3.73        2.42      3.08 o 
  -4   9   5       40.49       39.86      6.93 o 
  -3   9   5      143.27      162.34     10.71 o 
  -2   9   5       56.84       56.81      6.54 o 
  -1   9   5       47.53       46.27      6.08 o 
   0   9   5       21.58       24.15      5.06 o 
   1   9   5      114.35      111.06      9.04 o 
   2   9   5      136.61      124.29     11.55 o 
   3   9   5        0.63        3.07      3.48 o 
   4   9   5      169.70      181.73     13.77 o 
   5   9   5       44.50       44.68      5.59 o 
   6   9   5      138.49      143.45      9.96 o 
   7   9   5       96.87       99.65     19.98 o 
   8   9   5        2.14        5.16      3.82 o 
   9   9   5      362.08      404.06     22.26 o 
  10   9   5       29.99       30.26      6.24 o 
  11   9   5      402.20      394.16     19.73 o 
  12   9   5       51.97       56.17      8.56 o 
  13   9   5       29.76       31.18      7.18 o 
  14   9   5       27.26       26.42     12.30 o 
 -10  10   5        1.04        0.94      4.14 o 
  -9  10   5       65.61       73.85     10.06 o 
  -8  10   5       62.83       68.20      9.94 o 
  -7  10   5       89.28      104.60     14.45 o 
  -6  10   5       93.50       77.45     10.26 o 
  -5  10   5       23.47       17.01      4.49 o 
  -4  10   5       25.99       25.83      5.19 o 
  -3  10   5       78.89       88.32      8.47 o 
  -2  10   5      175.75      191.38     12.17 o 
  -1  10   5       37.57       35.85      5.74 o 
   0  10   5        2.28       -2.72      2.93 o 
   1  10   5        3.38       -0.63      3.18 o 
   2  10   5        0.34        0.98      3.45 o 
   3  10   5      168.51      166.55     11.40 o 
   4  10   5        0.28       -0.21      3.39 o 
   5  10   5      101.76       97.69     16.14 o 
   6  10   5       27.73       10.33      6.90 o 
   7  10   5       13.54       14.69      7.44 o 
   8  10   5        2.28       11.79      4.48 o 
   9  10   5        4.90        9.35     13.89 o 
  10  10   5       19.82       31.51     12.49 o 
 -25   0   6        5.85       -5.39      8.81 o 
 -24   0   6      144.26      151.52     21.55 o 
 -23   0   6      136.16      155.49     13.51 o 
 -22   0   6      302.42      309.82     26.04 o 
 -21   0   6       17.39       16.49      5.20 o 
 -20   0   6       14.37        7.68      4.15 o 
 -19   0   6      651.59      662.18     21.81 o 
 -18   0   6     1021.45     1041.57     28.38 o 
 -17   0   6        5.74        7.18      3.23 o 
 -15   0   6      146.97      132.03     20.07 o 
 -14   0   6       19.11       14.11      7.17 o 
 -13   0   6     1114.02     1150.81     64.87 o 
 -12   0   6        6.52        9.68      3.56 o 
 -11   0   6     1364.56     1284.00     63.15 o 
 -10   0   6       23.21       28.47      3.01 o 
  -9   0   6     2935.20     2992.86     50.75 o 
  -8   0   6     1354.26     1574.45     20.45 o 
  -7   0   6     1968.18     2046.02     25.13 o 
  -6   0   6      548.92      511.09     10.94 o 
  -5   0   6        7.35       17.96      2.44 o 
  -4   0   6       21.64       44.49      2.85 o 
  -3   0   6      923.25     1076.88     21.81 o 
  -2   0   6     1741.80     1634.42     30.64 o 
  -1   0   6        2.43        3.53      2.65 o 
   0   0   6     2641.58     2526.58     69.51 o 
   1   0   6     1022.79     1083.93     18.01 o 
   2   0   6     4910.80     5650.03     76.97 o 
   3   0   6     2976.53     3097.17     44.56 o 
   4   0   6        0.82       -0.47      0.93 o 
   5   0   6      553.49      533.95      9.99 o 
   6   0   6      582.09      516.97      9.96 o 
   7   0   6      912.52      950.83     15.53 o 
   8   0   6      177.93      172.91      5.54 o 
   9   0   6      777.75      688.75     12.88 o 
  10   0   6      810.21      762.21     14.00 o 
  11   0   6        5.58        5.79      1.61 o 
  12   0   6       95.84       98.12      9.06 o 
  13   0   6     3454.96     3249.17     50.38 o 
  14   0   6        0.36        3.95      2.40 o 
  15   0   6       70.32       71.74      6.96 o 
  16   0   6      333.34      283.85     10.41 o 
  17   0   6      617.80      602.35     23.82 o 
  18   0   6       69.92       72.55      6.69 o 
  19   0   6      120.64      114.76      8.48 o 
  20   0   6      121.18      118.54      8.70 o 
  21   0   6        4.87        4.43      3.36 o 
  22   0   6       85.50       73.60      9.95 o 
  23   0   6      226.05      228.89     14.92 o 
  24   0   6      170.91      163.60     14.46 o 
  25   0   6        3.13       -2.88      4.83 o 
 -25   1   6       16.70       20.33      6.46 o 
 -24   1   6        6.18       12.41      5.05 o 
 -23   1   6       57.30       51.06     10.01 o 
 -22   1   6      128.95      116.63      9.87 o 
 -21   1   6       37.51       39.03      7.21 o 
 -20   1   6       69.20       72.34      7.52 o 
 -19   1   6       52.83       51.09      7.20 o 
 -18   1   6      307.39      319.16     10.11 o 
 -17   1   6      120.86      112.82      6.80 o 
 -16   1   6       28.68       34.65      4.14 o 
 -15   1   6      159.28      168.43      7.04 o 
 -14   1   6       70.50       66.45      4.29 o 
 -13   1   6      355.59      393.78      9.60 o 
 -12   1   6      470.54      505.83      8.84 o 
 -11   1   6       14.17       18.63      2.07 o 
 -10   1   6       90.75       97.58      3.27 o 
  -9   1   6     2541.58     2747.89     28.25 o 
  -8   1   6       11.93       19.37      1.28 o 
  -7   1   6       32.25       32.33      1.62 o 
  -6   1   6       21.90       28.94      1.98 o 
  -5   1   6      206.31      210.59      5.15 o 
  -4   1   6      358.27      360.31      6.30 o 
  -3   1   6      255.71      292.33      5.59 o 
  -2   1   6      816.09      871.53     10.49 o 
  -1   1   6      242.50      223.30      5.29 o 
   0   1   6      501.29      552.26      9.05 o 
   1   1   6       93.67      102.12      2.83 o 
   2   1   6        0.01        2.23      0.78 o 
   3   1   6     1132.25     1207.49     13.27 o 
   4   1   6       19.19       33.98      1.98 o 
   5   1   6       13.80       17.19      1.70 o 
   6   1   6      306.47      346.02      5.86 o 
   7   1   6       31.42       33.02      2.39 o 
   8   1   6      156.51      170.98      4.20 o 
   9   1   6      361.57      390.22      6.83 o 
  10   1   6      522.97      534.56      9.99 o 
  11   1   6      102.77       78.00      3.66 o 
  12   1   6      407.74      395.52      7.40 o 
  13   1   6      779.14      730.39     10.99 o 
  14   1   6      347.05      323.88      7.52 o 
  15   1   6       70.21       76.81      4.81 o 
  16   1   6       41.42       38.01      3.66 o 
  17   1   6      437.93      405.39      9.16 o 
  18   1   6       18.14       15.67      2.61 o 
  19   1   6      243.68      269.88      7.79 o 
  20   1   6       24.79       24.91      3.29 o 
  21   1   6        1.25       -0.63      2.36 o 
  22   1   6        9.46       12.53      3.87 o 
  23   1   6       13.20        9.34      4.53 o 
  24   1   6       39.24       45.13      6.79 o 
  25   1   6        1.93        4.64      4.30 o 
 -25   2   6       72.72       77.75      9.14 o 
 -24   2   6       10.43       10.69     11.67 o 
 -23   2   6       83.86       80.36      8.56 o 
 -22   2   6        5.30        2.41      4.56 o 
 -21   2   6       86.91       81.10      8.29 o 
 -20   2   6      105.68      103.04      8.99 o 
 -19   2   6        9.14        3.69      3.78 o 
 -18   2   6       65.43       75.07      7.41 o 
 -17   2   6      169.45      180.22     10.73 o 
 -16   2   6     1128.37     1057.46     26.51 o 
 -15   2   6       11.18       11.86      3.77 o 
 -14   2   6      908.57      877.32     15.75 o 
 -13   2   6      101.83       98.93      4.77 o 
 -12   2   6       29.40       29.64      3.01 o 
 -11   2   6     1266.83     1249.19     20.94 o 
 -10   2   6      258.16      266.39      7.43 o 
  -9   2   6      474.77      439.90      8.55 o 
  -8   2   6       70.72       57.37      2.45 o 
  -7   2   6        2.44        0.43      0.76 o 
  -6   2   6      934.10      976.03     12.96 o 
  -5   2   6     1361.07     1458.18     15.87 o 
  -4   2   6     1147.77     1138.02     12.45 o 
  -3   2   6        3.88        6.63      0.91 o 
  -2   2   6     1539.48     1526.42     15.93 o 
  -1   2   6      159.54      150.04      3.93 o 
   0   2   6      434.21      385.57      6.94 o 
   1   2   6      475.48      375.62      6.96 o 
   2   2   6      230.20      253.69      4.86 o 
   3   2   6      559.06      519.64      7.31 o 
   4   2   6        1.20        2.82      0.90 o 
   5   2   6       59.20       48.23      2.63 o 
   6   2   6      440.13      430.49      7.37 o 
   7   2   6      201.44      178.00      5.07 o 
   8   2   6     1769.73     1678.91     19.92 o 
   9   2   6      445.20      443.57      8.04 o 
  10   2   6     2875.32     2709.97     30.00 o 
  11   2   6      481.96      445.91      7.85 o 
  12   2   6      157.15      150.27      4.59 o 
  13   2   6        3.41        2.56      1.27 o 
  14   2   6      197.28      187.89      6.32 o 
  15   2   6      240.19      240.23      6.20 o 
  16   2   6       18.40       13.93      2.46 o 
  17   2   6       92.44      102.20      5.38 o 
  18   2   6      124.34      113.76      5.86 o 
  19   2   6      277.85      296.45      8.30 o 
  20   2   6      264.98      283.19      8.26 o 
  21   2   6       27.99       22.19      4.41 o 
  22   2   6       31.32       24.44      5.10 o 
  23   2   6      157.16      167.76     15.57 o 
  24   2   6       24.89       22.28      5.21 o 
 -24   3   6        0.15       -1.11      4.03 o 
 -23   3   6        6.32        6.08      4.78 o 
 -22   3   6       66.71       62.03      7.87 o 
 -21   3   6       11.47       10.25      5.06 o 
 -20   3   6       37.21       31.35      5.95 o 
 -19   3   6        7.15        0.64      3.74 o 
 -18   3   6       92.97       91.55      8.27 o 
 -17   3   6       94.76       92.87      6.57 o 
 -16   3   6       75.24       66.68      5.59 o 
 -15   3   6        8.92        7.38      2.73 o 
 -14   3   6       29.39       26.17      5.91 o 
 -13   3   6       34.28       25.47      5.24 o 
 -12   3   6       28.31       32.35      3.60 o 
 -11   3   6       32.08       27.94      3.25 o 
 -10   3   6       47.31       47.86      3.96 o 
  -9   3   6      693.15      704.50     11.84 o 
  -8   3   6       33.36       28.01      2.20 o 
  -7   3   6      257.75      247.09      5.36 o 
  -6   3   6       70.73       83.08      2.74 o 
  -5   3   6      355.20      299.83      4.69 o 
  -4   3   6        0.01        0.43      1.03 o 
  -3   3   6       72.40       95.70      3.52 o 
  -2   3   6      234.04      225.08      5.28 o 
  -1   3   6      314.03      343.36      6.82 o 
   0   3   6        3.50        7.04      1.49 o 
   1   3   6      342.60      343.36      7.08 o 
   2   3   6      691.48      706.99     11.37 o 
   3   3   6      812.25      743.37     10.42 o 
   4   3   6       70.81       67.81      4.08 o 
   5   3   6     1547.64     1376.93     15.73 o 
   6   3   6     1085.76     1070.15     14.02 o 
   7   3   6     1240.58     1166.89     15.17 o 
   8   3   6       80.86       66.88      3.49 o 
   9   3   6      583.63      533.22      9.21 o 
  10   3   6      499.19      468.35      8.68 o 
  11   3   6       15.70       23.74      2.34 o 
  12   3   6        9.77       10.06      1.71 o 
  13   3   6        8.98        6.94      1.70 o 
  14   3   6      102.77      112.79      4.99 o 
  15   3   6        7.36        4.24      1.68 o 
  16   3   6       43.07       41.21      3.38 o 
  17   3   6       45.65       49.21      3.68 o 
  18   3   6       19.89       23.44      3.38 o 
  19   3   6       10.41        6.56      2.45 o 
  20   3   6        0.28        2.32      2.66 o 
  21   3   6        0.04       -1.14      3.32 o 
  22   3   6       12.75       15.64      5.48 o 
  23   3   6       25.52       17.14      5.20 o 
  24   3   6       47.03       34.30      6.36 o 
 -23   4   6       35.43       26.89      5.91 o 
 -22   4   6       23.18       12.65      6.79 o 
 -21   4   6      170.60      146.85     22.22 o 
 -20   4   6       33.76       35.80      6.11 o 
 -19   4   6       31.82       27.77      5.58 o 
 -18   4   6      163.74      163.73      8.73 o 
 -17   4   6      102.61      103.18      7.21 o 
 -16   4   6      153.39      170.73      8.96 o 
 -15   4   6       21.84       20.04      3.74 o 
 -14   4   6        0.36        2.63      2.45 o 
 -13   4   6       16.24       10.90      4.44 o 
 -12   4   6      470.34      478.02     12.10 o 
 -11   4   6      285.42      265.38      8.32 o 
 -10   4   6       40.79       40.58      3.24 o 
  -9   4   6      526.00      486.42      9.71 o 
  -8   4   6      264.72      260.47      7.43 o 
  -7   4   6      484.02      435.25      9.92 o 
  -6   4   6      864.24      766.97     14.21 o 
  -5   4   6      395.04      413.66     10.44 o 
  -4   4   6     1303.59     1291.53     26.21 o 
  -3   4   6     1281.50     1295.98     23.16 o 
  -2   4   6       63.90       56.85      2.97 o 
  -1   4   6        0.07        0.05      1.25 o 
   0   4   6       65.67       70.85      3.59 o 
   1   4   6      340.39      344.60      7.77 o 
   2   4   6      301.32      272.05      7.94 o 
   3   4   6     2630.24     2484.89     34.41 o 
   4   4   6      410.84      387.51     10.89 o 
   5   4   6     1360.20     1284.62     19.82 o 
   6   4   6        0.69       -0.17      1.05 o 
   7   4   6      138.94      150.17      4.56 o 
   8   4   6      343.89      314.56      6.92 o 
   9   4   6      353.54      351.68      7.45 o 
  10   4   6       10.41        8.49      1.69 o 
  11   4   6      122.60      138.58      5.27 o 
  12   4   6      155.70      149.80      5.32 o 
  13   4   6      141.52      145.96      5.69 o 
  14   4   6      614.25      601.75     10.47 o 
  15   4   6      684.72      708.51     12.80 o 
  16   4   6       38.97       40.74      3.92 o 
  17   4   6      196.41      201.57      7.03 o 
  18   4   6       13.65       17.63      3.70 o 
  19   4   6       19.01        5.46      3.09 o 
  20   4   6       64.71       80.23      8.19 o 
  21   4   6       68.42       68.73      9.42 o 
  22   4   6      181.72      203.49     20.03 o 
  23   4   6       33.25       34.60      6.20 o 
 -22   5   6        5.04       11.28      5.87 o 
 -21   5   6        0.67        1.06      4.75 o 
 -20   5   6       24.65       27.35      5.37 o 
 -19   5   6        2.30        3.20      3.52 o 
 -18   5   6      181.22      180.76     10.75 o 
 -17   5   6        0.91        1.90      3.15 o 
 -16   5   6       82.11       74.02      7.32 o 
 -15   5   6      107.23      104.45      8.45 o 
 -14   5   6      372.91      351.16     12.60 o 
 -13   5   6       66.19       73.58     15.91 o 
 -12   5   6       67.16       71.20      8.20 o 
 -11   5   6        2.45        3.87      2.37 o 
 -10   5   6       40.57       34.89      4.42 o 
  -9   5   6       31.66       35.51      3.65 o 
  -8   5   6       70.27       78.40      6.07 o 
  -7   5   6      178.38      178.28      6.46 o 
  -6   5   6      255.10      239.21      8.32 o 
  -5   5   6        0.81        0.37      1.48 o 
  -4   5   6        6.21       12.60      3.74 o 
  -3   5   6      494.70      488.97     14.18 o 
  -2   5   6      670.24      635.22     14.66 o 
  -1   5   6      153.40      155.47      5.56 o 
   0   5   6       66.84       57.41      4.05 o 
   1   5   6      193.51      180.15      6.18 o 
   2   5   6       72.35       72.52      4.40 o 
   3   5   6       14.48        9.95      2.20 o 
   4   5   6      258.25      229.54      7.98 o 
   5   5   6        0.14        1.55      1.64 o 
   6   5   6       86.77       99.79      5.40 o 
   7   5   6      349.56      356.14      9.66 o 
   8   5   6      530.20      516.09     14.78 o 
   9   5   6        2.93        4.47      2.15 o 
  10   5   6       51.08       49.67      3.98 o 
  11   5   6        3.62        4.56      1.92 o 
  12   5   6       15.49        4.35      2.96 o 
  13   5   6       13.09       15.00      2.73 o 
  14   5   6       18.28       15.23      2.74 o 
  15   5   6       37.98       39.30      4.47 o 
  16   5   6        0.01        0.67      2.39 o 
  17   5   6        2.69        3.49      2.66 o 
  18   5   6        8.47        8.92      3.26 o 
  19   5   6       14.69       10.83      4.45 o 
  20   5   6       11.95        4.09      3.71 o 
  21   5   6       26.42       31.54      7.90 o 
  22   5   6        1.33        4.26      3.97 o 
 -21   6   6      141.95      168.34     12.25 o 
 -20   6   6        0.02        6.08      5.90 o 
 -19   6   6      117.29      103.14     12.69 o 
 -18   6   6        6.66       12.47      4.27 o 
 -17   6   6       43.79       59.38      7.07 o 
 -16   6   6        6.91        5.30      3.75 o 
 -15   6   6        0.67        3.93      3.49 o 
 -14   6   6       76.01       64.12      6.98 o 
 -13   6   6      160.14      141.22     12.17 o 
 -12   6   6        0.38        2.97      2.42 o 
 -11   6   6      330.90      341.27     12.97 o 
 -10   6   6      182.37      191.41      8.90 o 
  -9   6   6      211.20      196.63      8.86 o 
  -8   6   6        5.23        3.53      2.37 o 
  -7   6   6       67.40       74.71     14.20 o 
  -6   6   6       57.98       45.25      7.12 o 
  -5   6   6       69.23       63.85      4.86 o 
  -4   6   6     1034.96      981.52     30.11 o 
  -3   6   6        5.95        5.18      2.34 o 
  -2   6   6     1266.82     1219.06     24.61 o 
  -1   6   6      123.84      142.82      7.32 o 
   0   6   6      353.27      391.86      9.88 o 
   1   6   6       99.25       99.86      5.53 o 
   2   6   6      698.49      666.83     13.99 o 
   3   6   6       63.86       73.13      5.01 o 
   4   6   6        3.55        1.23      1.60 o 
   5   6   6      446.48      413.48     13.69 o 
   6   6   6       18.89       18.07      5.25 o 
   7   6   6      579.28      564.05     15.73 o 
   8   6   6      237.17      271.87     11.59 o 
   9   6   6      193.61      180.79      9.05 o 
  10   6   6       98.27      110.24      8.12 o 
  11   6   6        0.00        1.12      2.49 o 
  12   6   6      136.56      152.68      9.80 o 
  13   6   6        3.37        1.18      2.27 o 
  14   6   6       14.17        9.05      6.70 o 
  15   6   6      337.01      373.15     11.83 o 
  16   6   6       30.00       23.70      4.30 o 
  17   6   6       89.79      102.79      9.93 o 
  18   6   6        1.77        0.55      2.90 o 
  19   6   6       82.24       79.98      8.31 o 
  20   6   6        0.84        2.42      3.89 o 
 -19   7   6       15.28       22.03      6.53 o 
 -18   7   6       63.40       60.70      7.67 o 
 -17   7   6      115.08      131.49     14.62 o 
 -16   7   6        4.28        6.78      7.42 o 
 -15   7   6       22.55       35.06      5.91 o 
 -14   7   6       31.16       26.31     10.27 o 
 -13   7   6      121.87      137.65     12.26 o 
 -12   7   6       58.21       54.46      6.32 o 
 -11   7   6        7.84       11.42      4.02 o 
 -10   7   6       80.53       91.53      7.75 o 
  -9   7   6        3.76        7.14      3.00 o 
  -8   7   6       38.53       43.41      5.42 o 
  -7   7   6       43.64       38.98      5.08 o 
  -6   7   6      151.97      138.55     13.52 o 
  -5   7   6        0.17        1.60      2.13 o 
  -4   7   6       11.38        3.27      2.48 o 
  -3   7   6       48.57       42.97      6.43 o 
  -2   7   6      161.64      142.40     11.19 o 
  -1   7   6        1.11        2.34      2.76 o 
   0   7   6      262.63      247.10     12.44 o 
   1   7   6      144.83      134.06     27.79 o 
   2   7   6       44.26       44.96      5.22 o 
   3   7   6        1.54        1.27      2.71 o 
   4   7   6        7.58       21.17      5.60 o 
   5   7   6        0.93        0.64      2.22 o 
   6   7   6       99.82      102.71     11.61 o 
   7   7   6       36.29       37.88      7.13 o 
   8   7   6       81.52       98.84      8.11 o 
   9   7   6        2.11        0.56      2.71 o 
  10   7   6       52.71       51.08      6.50 o 
  11   7   6      278.04      296.60     12.14 o 
  12   7   6       18.67       15.52      4.81 o 
  13   7   6        5.29        5.89      4.86 o 
  14   7   6       48.38       64.18      9.30 o 
  15   7   6       11.43       12.94     12.29 o 
  16   7   6       42.33       43.83      8.24 o 
  17   7   6        0.08       10.07     13.74 o 
  18   7   6       27.85       29.21     11.57 o 
 -16   8   6      147.21      136.91     18.89 o 
 -15   8   6        0.45        9.60      5.54 o 
 -14   8   6      181.00      181.95     14.94 o 
 -13   8   6        5.71        1.71      4.88 o 
 -12   8   6        9.03        6.08      7.44 o 
 -11   8   6       13.26       10.87      4.51 o 
 -10   8   6       33.99       36.41      6.93 o 
  -9   8   6       86.37       72.20     13.34 o 
  -8   8   6       15.16       18.65      9.29 o 
  -7   8   6      293.44      310.83     15.36 o 
  -6   8   6       25.06        8.60      4.11 o 
  -5   8   6        9.16       10.20      3.46 o 
  -4   8   6      131.10      157.56     10.16 o 
  -3   8   6       15.42       16.75      4.03 o 
  -2   8   6      218.35      183.34     12.26 o 
  -1   8   6       88.16       94.24     11.52 o 
   0   8   6      361.02      313.76     28.45 o 
   1   8   6      294.70      277.84     14.15 o 
   2   8   6       25.07       25.78      6.39 o 
   3   8   6      116.54      104.13     10.31 o 
   4   8   6        1.45        9.83      3.36 o 
   5   8   6      230.89      243.66     10.75 o 
   6   8   6       12.90       16.65      5.22 o 
   7   8   6      329.89      357.72     13.37 o 
   8   8   6      136.35      146.81     10.06 o 
   9   8   6      165.17      154.00     10.38 o 
  10   8   6      186.84      174.37     13.86 o 
  11   8   6        0.05       10.64      4.78 o 
  12   8   6      426.84      455.56     37.80 o 
  13   8   6       32.92       32.55      7.17 o 
  14   8   6        5.63        6.85      4.77 o 
  15   8   6       14.94       33.12      7.32 o 
  16   8   6        0.11        9.73      9.37 o 
 -13   9   6      107.72      106.79      9.80 o 
 -12   9   6        1.58        2.27      4.24 o 
 -11   9   6      123.16      127.40     12.50 o 
 -10   9   6       19.22       25.11     14.99 o 
  -9   9   6        4.89        4.84      4.18 o 
  -8   9   6       44.14       43.60     11.50 o 
  -7   9   6        1.99       -0.35      3.66 o 
  -6   9   6       30.98       27.25      6.89 o 
  -5   9   6        0.10       -1.26      3.36 o 
  -4   9   6        0.27        2.68      3.17 o 
  -3   9   6       18.00       12.45      4.03 o 
  -2   9   6       69.22       79.43      7.99 o 
  -1   9   6       51.52       51.88     14.29 o 
   0   9   6        0.36        0.11      2.92 o 
   1   9   6       78.13       88.22     10.00 o 
   2   9   6       26.60       20.20      5.30 o 
   3   9   6        1.71       -2.06      3.08 o 
   4   9   6      257.20      271.00     14.94 o 
   5   9   6       10.87       13.52      4.97 o 
   6   9   6       51.85       53.24      7.19 o 
   7   9   6        8.64       10.94      4.51 o 
   8   9   6       33.57       50.40      7.92 o 
   9   9   6       45.01       53.65      7.84 o 
  10   9   6       32.22       43.49      7.57 o 
  11   9   6        7.47        7.56      4.56 o 
  12   9   6        3.89       13.87     10.40 o 
  13   9   6      221.27      259.81     57.65 o 
  -9  10   6       32.20       33.78      7.45 o 
  -8  10   6        9.71        9.11      4.77 o 
  -7  10   6       53.35       41.72      8.04 o 
  -6  10   6      147.26      135.84     13.24 o 
  -5  10   6       50.71       36.74      7.34 o 
  -4  10   6       11.61       12.37      5.08 o 
  -3  10   6       11.88       12.01      4.18 o 
  -2  10   6       56.39       45.79      6.41 o 
  -1  10   6        0.07        5.32      3.67 o 
   0  10   6       49.90       50.77      7.00 o 
   1  10   6      274.38      276.96     19.64 o 
   2  10   6        8.17        5.39      7.50 o 
   3  10   6      252.52      251.67     16.39 o 
   4  10   6       15.29        8.25      4.71 o 
   5  10   6      177.06      166.15     14.46 o 
   6  10   6       94.76       88.49     14.84 o 
   7  10   6      116.13       95.35     15.96 o 
   8  10   6        0.21        0.80      5.76 o 
 -24   1   7       12.50       16.59      5.79 o 
 -23   1   7        0.11        5.07      5.40 o 
 -22   1   7      104.29      115.40      9.72 o 
 -21   1   7       65.47       82.73      8.24 o 
 -20   1   7      247.70      254.28     11.73 o 
 -19   1   7       78.12       78.85      7.69 o 
 -18   1   7      120.01      117.46     15.66 o 
 -17   1   7      541.72      541.77     17.54 o 
 -16   1   7       20.78       22.90      4.47 o 
 -15   1   7     1063.60     1065.70     23.40 o 
 -14   1   7      192.38      195.98      6.29 o 
 -13   1   7     1119.47     1082.08     16.76 o 
 -12   1   7       49.96       62.21      3.82 o 
 -11   1   7       79.66       72.95      4.94 o 
 -10   1   7     1235.11     1302.36     16.00 o 
  -9   1   7      297.09      310.10      7.12 o 
  -8   1   7       82.28       76.79      4.53 o 
  -7   1   7      336.71      325.08     11.24 o 
  -6   1   7      683.94      683.75      9.68 o 
  -5   1   7       71.01       65.50      4.34 o 
  -4   1   7       93.86       88.64      2.69 o 
  -3   1   7     1005.67      948.11     11.88 o 
  -2   1   7      467.48      567.23      8.78 o 
  -1   1   7      942.47      970.89     13.20 o 
   0   1   7     1842.09     1929.03     23.44 o 
   1   1   7      126.38      116.15      3.93 o 
   2   1   7      831.64      813.21     11.74 o 
   3   1   7       10.55       15.91      1.59 o 
   4   1   7     2315.03     2311.48     23.37 o 
   5   1   7       42.27       43.11      2.41 o 
   6   1   7     1064.20      989.00     12.41 o 
   7   1   7      146.50      155.77      4.07 o 
   8   1   7      865.45      831.96     10.57 o 
   9   1   7     2626.80     2366.18     24.94 o 
  10   1   7      138.62      124.89      4.21 o 
  11   1   7     1049.54     1009.55     13.52 o 
  12   1   7        0.20        0.08      1.09 o 
  13   1   7      416.06      432.40      8.26 o 
  14   1   7       76.60       71.48      4.05 o 
  15   1   7      185.46      196.88      6.20 o 
  16   1   7      180.03      178.09      6.24 o 
  17   1   7       37.70       34.72      5.11 o 
  18   1   7       37.15       46.65      4.24 o 
  19   1   7      147.98      159.44      6.98 o 
  20   1   7      137.03      138.28      6.86 o 
  21   1   7       15.03       15.75      3.02 o 
  22   1   7        4.49        8.10      3.19 o 
  23   1   7      154.27      149.75      9.68 o 
  24   1   7        3.64        5.18      5.36 o 
 -24   2   7       61.86       50.90      9.31 o 
 -23   2   7       14.16        2.10      4.10 o 
 -22   2   7        5.67       10.82      4.72 o 
 -21   2   7        2.87        3.28      4.16 o 
 -20   2   7        0.00        4.60      3.97 o 
 -19   2   7       30.77       21.14      5.14 o 
 -18   2   7        9.74        8.13      4.07 o 
 -17   2   7       95.02       97.02      8.74 o 
 -16   2   7      617.96      583.73     26.07 o 
 -15   2   7       15.76       17.94      4.29 o 
 -14   2   7        1.03       -0.17      2.73 o 
 -13   2   7      234.64      225.31      6.75 o 
 -12   2   7        3.40        3.21      1.75 o 
 -11   2   7       91.25       97.58      4.98 o 
 -10   2   7       22.03       27.65      2.33 o 
  -9   2   7      273.69      236.62      7.78 o 
  -8   2   7       28.96       36.55      2.61 o 
  -7   2   7       87.16       77.09      3.29 o 
  -6   2   7      634.55      715.07     11.06 o 
  -5   2   7      872.82      903.45     10.00 o 
  -4   2   7       27.92       33.06      1.83 o 
  -3   2   7       62.47       59.84      2.28 o 
  -2   2   7       19.89       26.87      1.73 o 
  -1   2   7     1994.16     1958.33     20.24 o 
   0   2   7      220.19      236.12      5.98 o 
   1   2   7      252.88      226.04      4.34 o 
   2   2   7      558.08      516.45      7.98 o 
   3   2   7      114.51      110.35      3.62 o 
   4   2   7        4.46        0.86      0.80 o 
   5   2   7       28.19       31.60      2.28 o 
   6   2   7     1042.42      974.64     13.22 o 
   7   2   7       22.31       11.05      1.59 o 
   8   2   7        6.13        1.83      0.99 o 
   9   2   7      353.68      346.53      7.22 o 
  10   2   7     1099.03      981.34     14.14 o 
  11   2   7       36.74       36.35      2.73 o 
  12   2   7      242.17      243.89      5.98 o 
  13   2   7      196.44      177.88      5.25 o 
  14   2   7       61.06       54.35      3.62 o 
  15   2   7      320.73      318.16      8.24 o 
  16   2   7       37.75       33.61      3.06 o 
  17   2   7       14.38       11.60      2.50 o 
  18   2   7       36.85       34.00      3.67 o 
  19   2   7       50.92       45.88      4.67 o 
  20   2   7        5.87        4.94      2.41 o 
  21   2   7       30.39       18.47      4.05 o 
  22   2   7        3.26        2.18      3.07 o 
  23   2   7       19.20       15.71      5.11 o 
  24   2   7        4.95        3.86      4.36 o 
 -23   3   7       67.55       55.21      9.68 o 
 -22   3   7      187.02      173.80     12.22 o 
 -21   3   7       70.93       73.38      9.55 o 
 -20   3   7      183.16      181.75     11.91 o 
 -19   3   7       24.31       25.24      5.66 o 
 -18   3   7        0.63        3.11      3.72 o 
 -17   3   7      129.71      132.72     16.76 o 
 -16   3   7        0.45        3.54      2.61 o 
 -15   3   7      244.36      227.94      8.48 o 
 -14   3   7        5.25        2.71      2.26 o 
 -13   3   7       39.05       41.00      5.09 o 
 -12   3   7      295.52      287.68     15.49 o 
 -11   3   7        0.43       -0.17      1.75 o 
 -10   3   7     1041.45      997.20     20.46 o 
  -9   3   7       57.40       57.37      2.97 o 
  -8   3   7     1125.37     1073.40     16.16 o 
  -7   3   7      100.02      101.18      5.28 o 
  -6   3   7      277.59      260.82      7.50 o 
  -5   3   7      605.71      646.00     11.76 o 
  -4   3   7        0.17        0.69      1.05 o 
  -3   3   7      408.02      410.39      9.90 o 
  -2   3   7       21.82       32.55      2.76 o 
  -1   3   7      529.68      487.53      9.72 o 
   0   3   7       97.52      110.16      6.01 o 
   1   3   7      401.60      346.02      8.18 o 
   2   3   7      743.10      703.51     12.95 o 
   3   3   7      616.90      608.12     10.06 o 
   4   3   7     2076.13     1934.83     24.24 o 
   5   3   7      256.33      271.93      5.94 o 
   6   3   7     1660.22     1519.09     18.67 o 
   7   3   7       79.48       98.89      4.14 o 
   8   3   7      174.58      176.65      6.93 o 
   9   3   7      223.31      247.73      6.09 o 
  10   3   7      350.00      298.34      6.90 o 
  11   3   7      584.58      584.71     11.78 o 
  12   3   7       36.38       32.85      3.55 o 
  13   3   7      111.10      118.96      5.09 o 
  14   3   7      377.97      358.88      9.54 o 
  15   3   7       14.61       17.15      2.44 o 
  16   3   7      513.48      531.24     12.57 o 
  17   3   7        0.10        0.82      1.81 o 
  18   3   7      276.59      286.73      8.43 o 
  19   3   7        1.39       -0.12      2.22 o 
  20   3   7       76.79       65.34      5.01 o 
  21   3   7       14.36       11.11      3.71 o 
  22   3   7        0.50        1.13      3.68 o 
  23   3   7       42.94       36.28      6.46 o 
 -23   4   7        1.06        9.27      6.55 o 
 -22   4   7       63.38       46.37     10.04 o 
 -21   4   7        0.21       -1.97      5.13 o 
 -20   4   7      109.11      120.00     10.08 o 
 -19   4   7       69.28       68.66      7.60 o 
 -18   4   7       43.62       42.94      6.35 o 
 -17   4   7       26.12       27.13      4.34 o 
 -16   4   7       15.97       12.54      3.43 o 
 -15   4   7       13.51        9.01      3.05 o 
 -14   4   7        5.32        2.27      2.72 o 
 -13   4   7      261.73      270.89     10.81 o 
 -12   4   7       45.71       43.03      5.72 o 
 -11   4   7       80.87       76.90      4.94 o 
 -10   4   7        0.92        4.85      2.16 o 
  -9   4   7       23.18       25.17      3.88 o 
  -8   4   7       29.73       18.65      2.40 o 
  -7   4   7      143.14      129.34      4.09 o 
  -6   4   7      119.74       98.54      4.36 o 
  -5   4   7      129.56      126.31      7.32 o 
  -4   4   7       27.29       15.06      3.34 o 
  -3   4   7       31.30       24.82      9.72 o 
  -2   4   7     1370.94     1390.02     24.62 o 
  -1   4   7       44.87       54.21      4.50 o 
   0   4   7      137.65      138.20      6.42 o 
   1   4   7       26.17       28.23      5.73 o 
   2   4   7      922.51      856.59     18.03 o 
   3   4   7      192.03      173.58      7.63 o 
   4   4   7      426.66      392.77      9.80 o 
   5   4   7        8.04        5.04      1.78 o 
   6   4   7        0.01        0.50      1.59 o 
   7   4   7       71.10       53.24      3.25 o 
   8   4   7      340.00      309.12      7.04 o 
   9   4   7       28.61       27.99      3.22 o 
  10   4   7       14.39       15.21      2.53 o 
  11   4   7       45.66       36.11      3.12 o 
  12   4   7       22.49       21.91      2.61 o 
  13   4   7        0.82        1.10      1.58 o 
  14   4   7        0.57        0.76      1.57 o 
  15   4   7       18.96       14.70      2.43 o 
  16   4   7        0.57        0.93      1.80 o 
  17   4   7        6.83        4.03      2.35 o 
  18   4   7       52.03       51.29      4.68 o 
  19   4   7       30.44       34.72      5.06 o 
  20   4   7       12.40       12.03      4.06 o 
  21   4   7       10.71        5.42      4.13 o 
  22   4   7       24.18       16.88      6.40 o 
 -21   5   7        3.13       14.67      7.24 o 
 -20   5   7        1.29        6.35      5.21 o 
 -19   5   7       32.16       25.68      5.33 o 
 -18   5   7       23.83       31.10      6.75 o 
 -17   5   7        1.77        0.91      2.77 o 
 -16   5   7       76.44       83.29     11.97 o 
 -15   5   7      185.36      166.55     11.90 o 
 -14   5   7        0.18       -2.26      2.90 o 
 -13   5   7       98.52      129.79     11.79 o 
 -12   5   7     1088.72     1053.01     29.97 o 
 -11   5   7      120.50      123.67     10.67 o 
 -10   5   7      141.54      153.20      8.17 o 
  -9   5   7       39.16       43.93      4.89 o 
  -8   5   7      726.14      717.38     18.21 o 
  -7   5   7       46.72       38.02      3.51 o 
  -6   5   7        2.29        1.64      1.58 o 
  -5   5   7      457.38      432.07     14.55 o 
  -4   5   7       72.55       52.70      3.90 o 
  -3   5   7     1133.06     1100.83     40.64 o 
  -2   5   7      105.41      107.14      9.43 o 
  -1   5   7     1091.49     1097.58     33.40 o 
   0   5   7       53.84       63.20      3.61 o 
   1   5   7      245.94      237.24      7.45 o 
   2   5   7        2.82        3.21      1.52 o 
   3   5   7      462.88      409.71     20.50 o 
   4   5   7       11.36       16.80      3.26 o 
   5   5   7       83.11       82.61      6.47 o 
   6   5   7       27.82       24.41      3.73 o 
   7   5   7      536.56      535.73     16.18 o 
   8   5   7      106.20       85.20      6.73 o 
   9   5   7      226.87      218.67      9.57 o 
  10   5   7        1.86       -2.28      2.28 o 
  11   5   7      413.29      406.70     11.51 o 
  12   5   7       13.23       11.46      2.56 o 
  13   5   7      105.69      121.70      6.53 o 
  14   5   7        3.41        0.24      1.94 o 
  15   5   7        2.47        4.04      2.02 o 
  16   5   7      375.67      380.38      9.64 o 
  17   5   7       34.08       33.92      4.72 o 
  18   5   7      307.17      319.64     11.32 o 
  19   5   7       17.91       16.87      4.44 o 
  20   5   7       11.98        8.27      4.59 o 
  21   5   7       40.25       52.68      7.41 o 
 -20   6   7        0.02        4.63      3.95 o 
 -19   6   7       10.49       12.18      4.78 o 
 -18   6   7        7.30        6.78      3.89 o 
 -17   6   7       98.98       96.24     18.53 o 
 -16   6   7      125.27      119.55     14.80 o 
 -15   6   7       95.48      103.84      8.86 o 
 -14   6   7       47.57       39.91      7.15 o 
 -13   6   7       94.25       84.05      9.74 o 
 -12   6   7        7.20        2.03      3.78 o 
 -11   6   7       34.27       28.16      5.30 o 
 -10   6   7        2.60        3.68      2.55 o 
  -9   6   7       12.65        6.07      2.55 o 
  -8   6   7      124.87      109.65      8.68 o 
  -7   6   7       64.32       60.07      5.97 o 
  -6   6   7       44.28       32.09      4.47 o 
  -5   6   7        8.05        6.79      3.18 o 
  -4   6   7      134.50      121.10      7.56 o 
  -3   6   7      269.29      236.60      9.57 o 
  -2   6   7        2.15        4.27      2.37 o 
  -1   6   7       46.42       46.65      4.40 o 
   0   6   7      200.69      173.61      7.26 o 
   1   6   7      459.49      447.11     10.71 o 
   2   6   7        2.17        4.40      2.09 o 
   3   6   7      574.76      580.20     16.48 o 
   4   6   7       18.52       16.17      3.53 o 
   5   6   7        0.80        1.77      2.56 o 
   6   6   7      213.78      192.14      8.98 o 
   7   6   7      503.92      512.48     15.35 o 
   8   6   7       45.42       51.95      5.85 o 
   9   6   7        5.98        5.15      2.99 o 
  10   6   7       14.56       13.53      3.75 o 
  11   6   7      115.91      113.73     10.47 o 
  12   6   7       34.83       39.76      5.69 o 
  13   6   7       31.73       40.11      5.96 o 
  14   6   7        6.60        1.58      2.77 o 
  15   6   7       47.68       45.03      6.40 o 
  16   6   7       32.19       21.91      7.59 o 
  17   6   7        2.06        2.37      3.81 o 
  18   6   7       27.44       25.34      5.72 o 
  19   6   7        2.60        0.95      5.77 o 
  20   6   7       40.68       36.02      7.96 o 
 -18   7   7       23.30       15.01      5.19 o 
 -17   7   7      141.39      137.48     20.15 o 
 -16   7   7       20.54       21.78      7.04 o 
 -15   7   7       24.37       33.71      6.97 o 
 -14   7   7      153.35      183.21     25.16 o 
 -13   7   7       24.78       34.28      8.02 o 
 -12   7   7       69.54       79.87      9.91 o 
 -11   7   7       63.08       70.05     11.91 o 
 -10   7   7        0.06        1.18      2.65 o 
  -9   7   7      238.46      237.96     10.67 o 
  -8   7   7      145.01      145.51      9.68 o 
  -7   7   7      402.38      393.85     13.70 o 
  -6   7   7      448.81      436.63     18.50 o 
  -5   7   7      515.86      565.35     16.66 o 
  -4   7   7      101.17       85.80      9.06 o 
  -3   7   7       54.71       37.53      6.14 o 
  -2   7   7        0.45        0.89      2.52 o 
  -1   7   7       67.56       60.61     14.59 o 
   0   7   7      215.29      219.84     18.50 o 
   1   7   7       10.34        7.68      3.52 o 
   2   7   7      383.62      392.22     16.53 o 
   3   7   7        0.84        6.90      2.75 o 
   4   7   7      330.11      329.79     16.44 o 
   5   7   7       56.61       67.40      6.61 o 
   6   7   7      119.58      137.08      9.37 o 
   7   7   7       16.31        5.64      4.40 o 
   8   7   7       72.32       73.07      7.31 o 
   9   7   7       47.63       44.62      6.03 o 
  10   7   7       40.17       31.00      5.21 o 
  11   7   7       35.54       38.74      5.70 o 
  12   7   7      167.90      188.64     16.74 o 
  13   7   7       83.82       76.28     10.22 o 
  14   7   7      305.10      327.92     17.28 o 
  15   7   7        8.39        6.32      5.07 o 
  16   7   7       35.33       27.31      6.91 o 
  17   7   7        4.30       13.32      5.69 o 
  18   7   7       53.57       45.64      8.24 o 
 -16   8   7        0.90        8.18      5.34 o 
 -15   8   7       79.98       71.11     13.01 o 
 -14   8   7        0.87       -3.29      4.37 o 
 -13   8   7       49.86       38.00     10.87 o 
 -12   8   7       47.02       51.62     12.15 o 
 -11   8   7       15.00       16.18      5.21 o 
 -10   8   7      104.80      103.55      8.82 o 
  -9   8   7        3.94        8.41      3.32 o 
  -8   8   7       62.59       68.66      7.28 o 
  -7   8   7       41.66       35.85      5.60 o 
  -6   8   7       21.08       17.38      4.26 o 
  -5   8   7       25.00       22.66      6.98 o 
  -4   8   7        0.98       -0.87      2.26 o 
  -3   8   7        2.98        3.46      3.49 o 
  -2   8   7        7.12        7.29      3.73 o 
  -1   8   7      101.48      100.45     10.24 o 
   0   8   7       53.74       53.08      7.56 o 
   1   8   7        0.34        2.26      3.08 o 
   2   8   7       21.59       17.04      7.25 o 
   3   8   7        0.96        0.86      3.09 o 
   4   8   7        9.56       14.33      4.84 o 
   5   8   7        1.74        3.20      5.19 o 
   6   8   7       86.46       78.92      7.63 o 
   7   8   7       20.56       17.10      4.25 o 
   8   8   7       52.04       61.14      7.02 o 
   9   8   7      108.79      127.83     14.39 o 
  10   8   7       21.91       13.62      6.26 o 
  11   8   7       50.47       41.05     16.01 o 
  12   8   7      231.23      254.93     24.81 o 
  13   8   7        9.62       11.06      7.31 o 
  14   8   7      103.03      109.64     29.28 o 
  15   8   7        0.08        1.75      4.82 o 
 -12   9   7       13.76       16.08      6.55 o 
 -11   9   7       12.97        4.46      4.30 o 
 -10   9   7       67.79       74.97     17.00 o 
  -9   9   7       20.61       19.52      6.12 o 
  -8   9   7       37.01       27.04     13.30 o 
  -7   9   7      178.72      192.40     31.40 o 
  -6   9   7        0.07       -3.16      3.16 o 
  -5   9   7       67.25       73.66      9.63 o 
  -4   9   7       25.06       40.05     13.11 o 
  -3   9   7      322.75      322.94     25.51 o 
  -2   9   7        5.07       -1.07      4.92 o 
  -1   9   7      173.43      159.94     25.66 o 
   0   9   7      161.65      176.75     20.55 o 
   1   9   7       10.64        6.37      4.76 o 
   2   9   7      168.07      181.51     14.51 o 
   3   9   7       66.07       53.60      8.05 o 
   4   9   7       76.36       79.95      9.98 o 
   5   9   7       45.85       47.26      7.81 o 
   6   9   7       68.69       55.29     11.45 o 
   7   9   7      145.76      124.94     12.32 o 
   8   9   7      546.59      571.99     24.74 o 
   9   9   7       24.03       29.77     19.68 o 
  10   9   7       25.68       37.73     10.40 o 
  11   9   7        4.51       15.49     15.29 o 
  12   9   7        0.01        3.86      6.82 o 
  -7  10   7        1.30        2.10      4.78 o 
  -6  10   7        1.16        1.30      3.95 o 
  -5  10   7        8.14       11.15      8.28 o 
  -4  10   7        1.24       -0.64      3.72 o 
  -3  10   7       26.26       26.46     12.67 o 
  -2  10   7       67.10       74.65      8.26 o 
  -1  10   7        1.42        2.97      3.71 o 
   0  10   7       50.42       60.83      9.36 o 
   1  10   7       47.29       49.46      7.06 o 
   2  10   7       76.30       88.42      9.05 o 
   3  10   7        0.57        0.72      3.81 o 
   4  10   7        4.96        0.64      4.15 o 
   5  10   7       40.52       33.08      7.55 o 
   6  10   7      134.04      137.10     21.94 o 
 -22   0   8        4.07        1.51      7.32 o 
 -21   0   8      100.98       90.01     16.93 o 
 -20   0   8       69.62       93.92     16.80 o 
 -19   0   8      785.34      792.55     39.74 o 
 -18   0   8      581.15      520.71     30.37 o 
 -17   0   8       23.76       24.39      5.50 o 
 -16   0   8       76.27       75.06     14.12 o 
 -15   0   8       64.72       60.86      7.21 o 
 -14   0   8      240.68      258.08     11.95 o 
 -13   0   8       52.94       51.22      8.92 o 
 -12   0   8      158.60      155.81      6.07 o 
 -11   0   8        5.19        4.51      3.26 o 
 -10   0   8      122.91      148.37     12.69 o 
  -9   0   8      375.62      371.69     19.90 o 
  -8   0   8       99.58       82.28      5.81 o 
  -7   0   8       96.27       91.45     11.94 o 
  -6   0   8       93.82      100.51      6.86 o 
  -5   0   8       40.30       39.92      3.30 o 
  -4   0   8     2048.95     1988.18     31.77 o 
  -3   0   8       19.04       34.11      5.02 o 
  -2   0   8        4.93        3.87      1.77 o 
  -1   0   8     3377.61     3325.04     66.89 o 
   0   0   8     2373.95     2527.47     73.74 o 
   1   0   8      979.91      990.36     22.67 o 
   2   0   8      120.46      144.73      5.58 o 
   3   0   8      204.18      213.21      7.05 o 
   4   0   8      276.65      267.16     10.92 o 
   5   0   8      994.26      874.75     15.22 o 
   6   0   8      428.67      400.87      9.39 o 
   7   0   8     1493.63     1295.59     20.75 o 
   8   0   8       45.48       55.68      4.14 o 
   9   0   8       45.73       63.39      4.48 o 
  10   0   8     1831.24     1646.33     25.67 o 
  11   0   8      147.03      132.35      7.57 o 
  12   0   8      259.75      239.43      7.96 o 
  13   0   8      158.83      143.14     10.82 o 
  14   0   8        1.56        1.11      3.41 o 
  15   0   8      144.01      145.96     15.58 o 
  16   0   8        9.18        6.40      3.64 o 
  17   0   8        1.23        0.27      2.82 o 
  18   0   8        0.86       -0.28      2.79 o 
  19   0   8       73.40       85.87      7.99 o 
  20   0   8      215.07      230.90     11.36 o 
  21   0   8       40.83       41.50      6.15 o 
  22   0   8      126.53      104.92      9.18 o 
  23   0   8        2.50        4.72      5.78 o 
 -24   1   8        0.60        6.41      5.66 o 
 -23   1   8       48.29       60.23     10.36 o 
 -22   1   8       45.01       35.93      6.09 o 
 -21   1   8       40.93       41.11      6.23 o 
 -20   1   8      140.23      144.83     10.61 o 
 -19   1   8      231.60      224.10     11.42 o 
 -18   1   8       52.39       55.61      9.66 o 
 -17   1   8       11.80       11.23      3.96 o 
 -16   1   8       20.06       13.70      4.04 o 
 -15   1   8        2.23        5.80      4.11 o 
 -14   1   8       18.48       19.46      3.85 o 
 -13   1   8        5.60        5.51      1.75 o 
 -12   1   8      383.13      399.94     13.43 o 
 -11   1   8       58.50       48.41      3.78 o 
 -10   1   8       92.86      105.15      6.29 o 
  -9   1   8       40.63       38.97      4.15 o 
  -8   1   8       53.93       53.86      4.64 o 
  -7   1   8      123.65      122.09      6.08 o 
  -6   1   8       26.15       21.90      2.28 o 
  -5   1   8       72.58       85.88      3.19 o 
  -4   1   8      136.24      147.26      5.69 o 
  -3   1   8       21.46       22.00      1.93 o 
  -2   1   8      631.32      636.30     11.27 o 
  -1   1   8      161.93      181.12      5.29 o 
   0   1   8       78.25       96.64      3.76 o 
   1   1   8        5.12        6.93      1.38 o 
   2   1   8        3.31        3.66      1.09 o 
   3   1   8       36.05       38.20      2.29 o 
   4   1   8       12.14       10.75      1.46 o 
   5   1   8        0.03        1.01      0.93 o 
   6   1   8        0.13        1.33      1.03 o 
   7   1   8        1.17       -0.02      0.91 o 
   8   1   8       24.65       20.55      2.62 o 
   9   1   8       52.70       53.59      3.15 o 
  10   1   8       14.38       16.74      1.98 o 
  11   1   8        2.69        3.72      1.33 o 
  12   1   8       17.41       14.48      2.05 o 
  13   1   8       30.35       23.84      3.23 o 
  14   1   8      130.53      105.92      4.97 o 
  15   1   8       60.55       69.77      6.40 o 
  16   1   8      144.76      144.20      6.58 o 
  17   1   8       88.20       85.25      7.31 o 
  18   1   8       63.95       57.49      5.88 o 
  19   1   8       17.11       22.57      3.34 o 
  20   1   8       78.58       77.12      5.54 o 
  21   1   8       10.73        4.72      2.62 o 
  22   1   8        8.77        5.25      2.79 o 
  23   1   8        0.50        4.31      3.23 o 
 -23   2   8      155.35      147.75     15.88 o 
 -22   2   8        6.41       12.73      4.62 o 
 -21   2   8       71.45       67.79      9.75 o 
 -20   2   8       80.45       64.92      7.77 o 
 -19   2   8       47.11       56.07      7.25 o 
 -18   2   8       65.17       61.13      7.18 o 
 -17   2   8       86.79       77.32      7.63 o 
 -16   2   8        2.81        0.63      2.94 o 
 -15   2   8      163.01      167.45      9.61 o 
 -14   2   8      375.37      360.77     13.95 o 
 -13   2   8       96.81       93.89      7.17 o 
 -12   2   8      676.52      693.94     13.66 o 
 -11   2   8      261.24      255.89      9.59 o 
 -10   2   8       85.88       97.03      6.68 o 
  -9   2   8       61.90       65.16      3.52 o 
  -8   2   8        6.34        5.57      2.17 o 
  -7   2   8       62.50       68.68      4.45 o 
  -6   2   8      236.60      228.98      6.63 o 
  -5   2   8        6.44       14.65      1.79 o 
  -4   2   8      686.49      723.20      9.93 o 
  -3   2   8       57.23       59.79      2.72 o 
  -2   2   8      741.68      717.44     10.10 o 
  -1   2   8      739.12      680.55      9.88 o 
   0   2   8     1512.50     1523.34     19.94 o 
   1   2   8      155.42      141.52      4.02 o 
   2   2   8      124.25      108.53      3.52 o 
   3   2   8      558.65      535.04      9.49 o 
   4   2   8       63.32       56.74      3.12 o 
   5   2   8     1128.42     1099.10     14.68 o 
   6   2   8      665.17      671.46     10.60 o 
   7   2   8     1342.26     1281.19     16.82 o 
   8   2   8      276.26      295.46      6.70 o 
   9   2   8      136.59      116.92      4.83 o 
  10   2   8        7.83        4.78      1.39 o 
  11   2   8       18.52       13.31      1.93 o 
  12   2   8      355.16      345.88      7.48 o 
  13   2   8       37.65       34.50      3.52 o 
  14   2   8       15.00       11.56      2.09 o 
  15   2   8      161.06      162.60      6.09 o 
  16   2   8      133.06      158.60      6.28 o 
  17   2   8      303.72      294.08      9.70 o 
  18   2   8      161.75      163.73      7.38 o 
  19   2   8       64.52       63.11      7.44 o 
  20   2   8       10.95        8.12      2.83 o 
  21   2   8       24.15       22.41      3.63 o 
  22   2   8        1.42       -3.04      3.96 o 
  23   2   8       35.27       34.83      5.41 o 
 -23   3   8        7.85        7.13      4.92 o 
 -22   3   8       10.71        5.02      4.34 o 
 -21   3   8       88.73       63.34      8.00 o 
 -20   3   8      268.08      263.59     13.15 o 
 -19   3   8        0.98        1.93      5.68 o 
 -18   3   8       24.65       27.01      6.08 o 
 -17   3   8       25.00       19.30      4.61 o 
 -16   3   8       62.49       62.71      8.58 o 
 -15   3   8        0.21       -1.91      3.20 o 
 -14   3   8       94.10       86.71      6.31 o 
 -13   3   8       55.80       65.55      9.64 o 
 -12   3   8        0.06        1.57      1.65 o 
 -11   3   8        4.02        4.30      2.82 o 
 -10   3   8       38.44       45.83      5.00 o 
  -9   3   8       38.47       36.85      4.45 o 
  -8   3   8      543.33      489.60     10.96 o 
  -7   3   8       22.98       16.99      1.93 o 
  -6   3   8       66.16       65.62      4.31 o 
  -5   3   8       17.80       13.24      2.59 o 
  -4   3   8      692.91      708.99     25.15 o 
  -3   3   8      116.65      124.97      5.64 o 
  -2   3   8      114.63      118.76      4.79 o 
  -1   3   8      142.00      117.56      4.82 o 
   0   3   8     1571.51     1437.01     21.83 o 
   1   3   8        3.42        2.67      1.47 o 
   2   3   8      445.56      447.21     10.11 o 
   3   3   8       22.57       26.25      3.15 o 
   4   3   8      405.13      417.91      9.94 o 
   5   3   8      482.13      437.65      8.83 o 
   6   3   8     3203.66     3006.82     32.92 o 
   7   3   8       12.07        7.52      1.45 o 
   8   3   8      142.12      145.54      4.95 o 
   9   3   8        0.07        2.86      1.22 o 
  10   3   8      176.91      174.10      5.42 o 
  11   3   8      128.55      142.76      5.40 o 
  12   3   8        2.83        2.49      1.52 o 
  13   3   8      226.45      212.46      6.08 o 
  14   3   8      163.66      156.88      6.09 o 
  15   3   8       19.80       17.77      2.50 o 
  16   3   8        0.99        2.10      1.92 o 
  17   3   8       46.55       39.99      3.56 o 
  18   3   8        0.08       -0.06      1.95 o 
  19   3   8       34.18       32.22      3.86 o 
  20   3   8       50.10       60.74      6.14 o 
  21   3   8       20.72       19.52      3.85 o 
  22   3   8        0.02        1.34      3.08 o 
 -22   4   8       53.30       43.37      8.92 o 
 -21   4   8       41.05       41.89      6.92 o 
 -20   4   8      175.40      166.13     11.65 o 
 -19   4   8       58.67       36.15      6.15 o 
 -18   4   8       55.58       45.57      6.60 o 
 -17   4   8       32.18       21.87      5.24 o 
 -16   4   8      392.07      387.97     12.01 o 
 -15   4   8      156.85      155.20      8.62 o 
 -14   4   8      201.05      217.20     14.21 o 
 -13   4   8      360.19      377.68     16.12 o 
 -12   4   8       52.41       47.10      6.85 o 
 -11   4   8      192.54      229.72     19.50 o 
 -10   4   8        1.13       -0.66      2.68 o 
  -9   4   8      739.11      745.35     23.15 o 
  -8   4   8      679.96      639.44     15.98 o 
  -7   4   8     1123.26     1047.05     22.04 o 
  -6   4   8      652.63      601.54     15.26 o 
  -5   4   8      243.53      247.43     10.76 o 
  -4   4   8       18.69       21.43      3.87 o 
  -3   4   8        4.80        1.05      4.47 o 
  -2   4   8       80.83       79.41      7.22 o 
  -1   4   8      159.98      161.71      7.05 o 
   0   4   8       13.13        6.68      2.72 o 
   1   4   8      634.43      647.14     15.35 o 
   2   4   8     1767.27     1714.98     26.12 o 
   3   4   8     1032.02     1017.12     18.04 o 
   4   4   8     2369.78     2321.60     33.58 o 
   5   4   8      429.34      408.57     11.88 o 
   6   4   8       10.22        4.22      2.15 o 
   7   4   8       32.22       38.13      7.20 o 
   8   4   8       10.52       15.41      2.42 o 
   9   4   8      190.54      165.89      6.45 o 
  10   4   8      390.13      385.62      8.56 o 
  11   4   8      229.83      212.51     11.58 o 
  12   4   8      927.43      923.08     14.99 o 
  13   4   8      418.19      424.08      9.59 o 
  14   4   8      545.70      548.42     10.78 o 
  15   4   8      141.37      126.98      6.16 o 
  16   4   8        0.05        1.41      2.70 o 
  17   4   8        6.00        1.85      2.16 o 
  18   4   8       22.13       16.10      3.24 o 
  19   4   8      133.05      152.27      7.61 o 
  20   4   8       46.63       54.34      6.47 o 
  21   4   8       10.63       10.82      4.66 o 
 -21   5   8        4.14       12.64      5.94 o 
 -20   5   8        7.55       14.61      5.75 o 
 -19   5   8        0.03        3.90      4.76 o 
 -18   5   8       31.22       34.17      7.81 o 
 -17   5   8       67.41       61.39      7.03 o 
 -16   5   8        7.10        7.95      3.65 o 
 -15   5   8       55.93       48.01      6.17 o 
 -14   5   8       19.45       25.36      7.63 o 
 -13   5   8       37.61       39.67     12.24 o 
 -12   5   8       36.15       28.40      5.92 o 
 -11   5   8       95.48      104.04     10.24 o 
 -10   5   8        0.41       -2.00      3.59 o 
  -9   5   8       11.18       11.53      2.48 o 
  -8   5   8        2.49        2.15      2.12 o 
  -7   5   8       88.87       63.80      8.46 o 
  -6   5   8      170.13      156.33      7.95 o 
  -5   5   8       49.46       52.76     11.18 o 
  -4   5   8        0.72        2.26      2.56 o 
  -3   5   8      275.75      230.74     11.18 o 
  -2   5   8       68.65       64.85      7.08 o 
  -1   5   8      135.31      116.56      9.35 o 
   0   5   8        4.02        1.52      2.34 o 
   1   5   8        1.93       -1.68      1.68 o 
   2   5   8      480.72      448.25     13.04 o 
   3   5   8        2.23       -2.11      2.11 o 
   4   5   8      151.30      131.39      8.19 o 
   5   5   8       32.02       35.55      4.66 o 
   6   5   8       74.29       84.00      6.80 o 
   7   5   8      320.77      323.62     11.52 o 
   8   5   8       33.28       37.59      4.95 o 
   9   5   8       67.90       71.62      6.78 o 
  10   5   8       69.52       61.73      6.37 o 
  11   5   8        5.43        1.19      2.36 o 
  12   5   8        1.37        2.42      2.47 o 
  13   5   8      130.68      133.66      8.23 o 
  14   5   8        0.29       -2.09      2.09 o 
  15   5   8        8.09       10.19      2.89 o 
  16   5   8       13.95       18.42      3.24 o 
  17   5   8       37.28       38.64      4.12 o 
  18   5   8      112.21      105.83      8.10 o 
  19   5   8        9.63       11.67      3.96 o 
  20   5   8       31.20       20.74      4.36 o 
 -19   6   8        9.18        6.97      4.11 o 
 -18   6   8      185.45      206.87     15.96 o 
 -17   6   8        2.65       15.65      6.08 o 
 -16   6   8      392.02      371.08     19.12 o 
 -15   6   8      146.99      138.61     10.33 o 
 -14   6   8      116.51      113.48     11.49 o 
 -13   6   8      222.03      212.30     13.28 o 
 -12   6   8       38.45       42.74      7.30 o 
 -11   6   8      175.52      200.40     19.65 o 
 -10   6   8       13.17       11.49      3.45 o 
  -9   6   8      340.59      348.79     12.47 o 
  -8   6   8      171.64      160.47      9.25 o 
  -7   6   8      225.07      231.68      9.99 o 
  -6   6   8      530.67      519.47     15.42 o 
  -5   6   8      506.34      469.28     14.44 o 
  -4   6   8      676.85      694.70     44.95 o 
  -3   6   8      109.03       82.45      8.53 o 
  -2   6   8      666.26      689.25     29.20 o 
  -1   6   8        9.85        9.80      3.48 o 
   0   6   8       69.57       60.17      7.34 o 
   1   6   8      112.26      107.03     10.57 o 
   2   6   8        2.88        7.54      5.16 o 
   3   6   8       27.31       24.38      4.28 o 
   4   6   8      130.52      127.19      8.52 o 
   5   6   8      101.72      108.77      8.13 o 
   6   6   8      448.59      438.05     14.97 o 
   7   6   8        5.17        7.22      3.22 o 
   8   6   8      859.57      815.55     20.79 o 
   9   6   8       70.96       66.99      7.09 o 
  10   6   8      420.47      392.26     16.21 o 
  11   6   8      117.78      131.18      9.57 o 
  12   6   8       91.55      124.45     10.91 o 
  13   6   8       93.58       90.29      8.29 o 
  14   6   8       10.25        1.32      3.72 o 
  15   6   8       91.69       91.91      7.69 o 
  16   6   8       37.78       44.37      6.72 o 
  17   6   8      190.71      227.35     17.11 o 
  18   6   8       12.25        8.93      4.35 o 
  19   6   8      156.97      143.68     11.26 o 
 -17   7   8        1.25        6.31      5.86 o 
 -16   7   8        7.41        8.80      5.42 o 
 -15   7   8       31.00       21.75      5.37 o 
 -14   7   8        0.86        3.56      4.55 o 
 -13   7   8        1.42        2.91      4.57 o 
 -12   7   8      164.25      160.00     13.86 o 
 -11   7   8        1.84        0.28      4.51 o 
 -10   7   8      114.33      123.28      9.34 o 
  -9   7   8       28.14       23.40      4.61 o 
  -8   7   8       34.84       25.80      4.65 o 
  -7   7   8       10.14       16.60      4.08 o 
  -6   7   8        4.64        1.49      2.65 o 
  -5   7   8       19.27       14.83      3.68 o 
  -4   7   8       71.40       66.21      8.26 o 
  -3   7   8       59.98       62.23      7.95 o 
  -2   7   8       55.45       56.16      7.85 o 
  -1   7   8      162.96      137.27     18.24 o 
   0   7   8      146.70      168.34     24.81 o 
   1   7   8        8.23        6.22      3.63 o 
   2   7   8      130.83      123.94     11.02 o 
   3   7   8       56.23       50.23      7.17 o 
   4   7   8       60.62       51.63      6.03 o 
   5   7   8       93.88      103.86      8.29 o 
   6   7   8       59.48       40.43      8.19 o 
   7   7   8       19.96       17.91      4.28 o 
   8   7   8        0.01        3.00      3.03 o 
   9   7   8        0.89       -1.38      2.44 o 
  10   7   8        0.27        1.23      3.22 o 
  11   7   8       29.69       36.67      6.64 o 
  12   7   8       63.09       63.82      9.32 o 
  13   7   8        4.98        6.01      3.59 o 
  14   7   8       21.49       13.82      6.30 o 
  15   7   8        7.60       10.71      5.81 o 
  16   7   8       45.28       65.34     10.00 o 
  17   7   8        5.03        6.93      4.94 o 
 -15   8   8        2.38        8.30      5.36 o 
 -14   8   8        4.55        3.25      6.48 o 
 -13   8   8      305.09      301.12     17.10 o 
 -12   8   8        1.87       10.52      8.02 o 
 -11   8   8      624.21      668.13     34.12 o 
 -10   8   8       49.66       49.80      6.47 o 
  -9   8   8      295.87      305.60     14.02 o 
  -8   8   8        5.30        6.27      3.42 o 
  -7   8   8       68.02       62.69     10.02 o 
  -6   8   8        1.18        5.16      3.40 o 
  -5   8   8        1.33        5.53      3.29 o 
  -4   8   8      253.52      283.19     14.42 o 
  -3   8   8       79.58       89.70     10.02 o 
  -2   8   8      374.89      430.48     22.33 o 
  -1   8   8      113.36      103.79     12.78 o 
   0   8   8       66.70       64.40      8.64 o 
   1   8   8      290.31      275.20     14.76 o 
   2   8   8        0.02        1.01      3.23 o 
   3   8   8       56.29       44.27      7.30 o 
   4   8   8       88.34       89.17     10.04 o 
   5   8   8      172.18      149.05     19.03 o 
   6   8   8       45.19       43.95      7.55 o 
   7   8   8       12.66        8.65      6.06 o 
   8   8   8      223.38      261.41     18.72 o 
   9   8   8        0.40        2.90      4.13 o 
  10   8   8       99.68      105.97      9.45 o 
  11   8   8       30.40       39.67      6.39 o 
  12   8   8        7.11        8.53      5.00 o 
  13   8   8      205.23      223.33     18.77 o 
  14   8   8       39.25       30.47     16.63 o 
 -11   9   8        0.72       -0.48      3.84 o 
 -10   9   8        0.73        4.05      3.76 o 
  -9   9   8       21.82       17.77      5.71 o 
  -8   9   8        0.21        0.60      3.86 o 
  -7   9   8      221.91      224.96     16.63 o 
  -6   9   8        2.53        5.39      4.06 o 
  -5   9   8      109.75      118.47     17.91 o 
  -4   9   8        5.65        4.38      4.27 o 
  -3   9   8       64.72       70.66      9.56 o 
  -2   9   8      135.25      145.09     10.60 o 
  -1   9   8        1.64        0.76      3.67 o 
   0   9   8       14.11       13.19      4.99 o 
   1   9   8        3.52        1.17      6.35 o 
   2   9   8      334.03      344.35     17.60 o 
   3   9   8        0.13       -0.17      4.59 o 
   4   9   8      132.69      145.97     15.57 o 
   5   9   8        5.56        1.59      3.98 o 
   6   9   8        0.01        2.42      4.34 o 
   7   9   8        0.01        1.27      3.75 o 
   8   9   8       36.05       40.17      7.72 o 
   9   9   8      128.23      153.07     11.16 o 
  10   9   8       79.48      100.36     29.95 o 
  -4  10   8       25.38       21.05      6.34 o 
  -3  10   8       70.18       64.87      9.40 o 
  -2  10   8       57.82       53.88     11.30 o 
  -1  10   8        2.02        3.09      3.84 o 
   0  10   8       42.89       38.28      6.53 o 
   1  10   8       63.19       52.18      7.69 o 
   2  10   8        0.70        4.91      4.64 o 
   3  10   8      271.97      276.55     16.57 o 
 -23   1   9       43.34       39.18      9.30 o 
 -22   1   9      217.70      224.87     28.13 o 
 -21   1   9       22.74       20.49     14.91 o 
 -20   1   9       28.26       26.13      7.72 o 
 -19   1   9       51.10       51.02     13.37 o 
 -18   1   9        5.07        7.46      4.09 o 
 -17   1   9      132.62      156.12     12.14 o 
 -16   1   9        2.89        4.56      2.05 o 
 -15   1   9        0.06        1.67      2.55 o 
 -14   1   9      219.55      222.06      9.79 o 
 -13   1   9       54.16       64.65      8.64 o 
 -12   1   9       76.61       64.50      7.92 o 
 -11   1   9       77.11       72.74      8.18 o 
 -10   1   9       50.03       56.52      7.12 o 
  -9   1   9      763.52      753.66     17.48 o 
  -8   1   9      196.93      203.64      8.03 o 
  -7   1   9      530.51      483.46     13.74 o 
  -6   1   9        8.10       10.50      2.45 o 
  -5   1   9     2269.07     2242.76     28.25 o 
  -4   1   9      652.32      682.53     10.97 o 
  -3   1   9     1363.08     1330.84     18.09 o 
  -2   1   9      988.48      982.93     16.00 o 
  -1   1   9       18.11       12.40      2.29 o 
   0   1   9      291.67      255.12      6.24 o 
   1   1   9       14.90        9.23      1.62 o 
   2   1   9     1353.63     1254.12     16.03 o 
   3   1   9      145.62      132.76      4.17 o 
   4   1   9      495.45      487.41      8.00 o 
   5   1   9       27.78       27.96      2.73 o 
   6   1   9     1251.53     1122.62     14.33 o 
   7   1   9       10.68        3.17      1.12 o 
   8   1   9       47.86       31.61      2.44 o 
   9   1   9       46.36       52.94      3.27 o 
  10   1   9      209.67      184.93      6.62 o 
  11   1   9        6.68        3.48      1.40 o 
  12   1   9      207.75      204.21      5.84 o 
  13   1   9      132.77      123.71      5.50 o 
  14   1   9       62.55       72.74      4.33 o 
  15   1   9       60.59       58.01      4.40 o 
  16   1   9      277.19      300.05      8.35 o 
  17   1   9       12.75        9.17      2.70 o 
  18   1   9        0.83        0.50      2.10 o 
  19   1   9      202.54      192.22      8.39 o 
  20   1   9       78.78       82.65      5.84 o 
  21   1   9      206.02      212.34      9.14 o 
  22   1   9       39.84       31.29      4.34 o 
 -23   2   9       27.55       31.61      6.22 o 
 -22   2   9      130.16      104.05      9.55 o 
 -21   2   9       13.53       23.21      5.45 o 
 -20   2   9        7.32       10.45      6.91 o 
 -19   2   9       24.81       17.76      4.99 o 
 -18   2   9       15.04       21.66      4.86 o 
 -17   2   9      118.18      118.76      9.25 o 
 -16   2   9      117.64      127.69      9.33 o 
 -15   2   9        4.37        4.03      3.30 o 
 -14   2   9        0.14        3.91      2.85 o 
 -13   2   9       90.48      103.85     16.00 o 
 -12   2   9       12.60       12.27      2.11 o 
 -11   2   9       16.95        8.31      2.88 o 
 -10   2   9       14.79       11.45      3.09 o 
  -9   2   9      526.99      516.64     14.10 o 
  -8   2   9      489.91      485.38     13.36 o 
  -7   2   9        0.24       -0.07      1.63 o 
  -6   2   9       36.15       38.29      3.44 o 
  -5   2   9      398.85      397.38     10.63 o 
  -4   2   9     1170.61     1182.89     18.63 o 
  -3   2   9      401.86      397.84      7.09 o 
  -2   2   9       13.26       10.79      1.54 o 
  -1   2   9       62.81       65.39      3.29 o 
   0   2   9     1219.73     1201.01     17.07 o 
   1   2   9       31.93       37.86      2.91 o 
   2   2   9      373.85      374.93      7.14 o 
   3   2   9      231.95      209.03      5.99 o 
   4   2   9      310.16      306.67      7.25 o 
   5   2   9       47.60       39.36      2.85 o 
   6   2   9      208.24      212.58      5.69 o 
   7   2   9     1051.63      919.60     13.71 o 
   8   2   9       31.95       33.98      2.86 o 
   9   2   9      112.10      108.37      6.98 o 
  10   2   9      450.62      401.76      8.05 o 
  11   2   9        1.06        0.07      1.31 o 
  12   2   9      149.10      132.97      5.55 o 
  13   2   9       41.79       38.36      3.28 o 
  14   2   9        2.72        4.19      2.08 o 
  15   2   9       17.85       15.50      2.53 o 
  16   2   9       15.76       12.51      2.53 o 
  17   2   9       25.73       17.65      3.19 o 
  18   2   9       34.58       34.12      3.99 o 
  19   2   9        2.94        1.72      2.47 o 
  20   2   9       23.17       18.93      3.56 o 
  21   2   9       20.99       12.21      5.42 o 
  22   2   9      161.77      188.42      9.19 o 
 -22   3   9       46.05       38.26      6.61 o 
 -21   3   9       22.21       21.30      5.51 o 
 -20   3   9        0.32        3.01      3.91 o 
 -19   3   9      294.60      285.51     13.11 o 
 -18   3   9       48.11       50.92      6.88 o 
 -17   3   9      115.29      121.80     12.62 o 
 -16   3   9        4.38        8.24      4.06 o 
 -15   3   9       41.08       45.08      6.11 o 
 -14   3   9      227.73      215.68     12.69 o 
 -13   3   9       27.12       32.43      4.77 o 
 -12   3   9      506.20      492.56     14.79 o 
 -11   3   9       48.07       60.06      5.97 o 
 -10   3   9      827.31      778.63     21.93 o 
  -9   3   9        0.04        0.06      1.96 o 
  -8   3   9      320.16      344.62     11.16 o 
  -7   3   9      116.94      121.22      5.65 o 
  -6   3   9        5.91        8.03      2.39 o 
  -5   3   9      401.87      413.66     14.12 o 
  -4   3   9      445.50      391.20     13.69 o 
  -3   3   9      127.80      115.70      5.76 o 
  -2   3   9        6.22       10.80      2.41 o 
  -1   3   9     1223.05     1195.83     19.28 o 
   0   3   9     1541.99     1459.69     22.65 o 
   1   3   9     1032.22      976.30     18.98 o 
   2   3   9      672.13      642.89     13.08 o 
   3   3   9      526.05      484.90     11.15 o 
   4   3   9       26.04       21.02      3.90 o 
   5   3   9     1031.27      966.02     17.80 o 
   6   3   9      168.29      163.61     11.70 o 
   7   3   9      991.36      972.41     14.41 o 
   8   3   9      165.74      161.76      5.32 o 
   9   3   9      426.13      420.84      8.85 o 
  10   3   9       98.05       86.86      4.78 o 
  11   3   9      696.29      666.19     12.08 o 
  12   3   9       26.82       23.83      2.62 o 
  13   3   9       53.09       50.28      3.64 o 
  14   3   9      242.11      241.83      9.61 o 
  15   3   9       34.61       31.96      3.30 o 
  16   3   9      156.72      164.76      6.88 o 
  17   3   9       18.82       22.04      2.97 o 
  18   3   9       36.02       42.91      3.99 o 
  19   3   9       45.63       46.92      4.65 o 
  20   3   9        6.36        5.83      2.82 o 
  21   3   9       90.84       95.85      7.53 o 
 -21   4   9       38.30       39.68      7.89 o 
 -20   4   9       15.86       21.60      6.35 o 
 -19   4   9        3.55        0.66      6.08 o 
 -18   4   9        3.59        0.61      5.65 o 
 -17   4   9       86.06       80.97     10.01 o 
 -16   4   9       62.47       58.92      9.35 o 
 -15   4   9        8.59        3.26      4.31 o 
 -14   4   9       37.26       39.36      6.70 o 
 -13   4   9       47.42       37.95      6.65 o 
 -12   4   9       26.56       29.16      5.81 o 
 -11   4   9        9.13       -0.24      3.08 o 
 -10   4   9        9.49        9.90      3.84 o 
  -9   4   9       16.85       21.78      4.92 o 
  -8   4   9        8.55        8.73      2.71 o 
  -7   4   9        0.02        1.82      2.11 o 
  -6   4   9       12.91        3.81      2.18 o 
  -5   4   9      183.51      167.84      9.13 o 
  -4   4   9        3.12        2.35      2.39 o 
  -3   4   9       16.38       10.18      3.26 o 
  -2   4   9       15.79       12.17      4.40 o 
  -1   4   9      109.99      113.14      9.08 o 
   0   4   9      656.99      624.47     15.23 o 
   1   4   9       34.51       23.84      3.07 o 
   2   4   9     1107.36     1033.16     18.48 o 
   3   4   9      138.37      130.89      6.49 o 
   4   4   9       83.31       68.17      6.99 o 
   5   4   9      148.95      141.64      7.04 o 
   6   4   9        1.42        3.03      2.07 o 
   7   4   9      192.90      188.19      7.49 o 
   8   4   9       36.17       28.11      3.76 o 
   9   4   9       49.12       38.40      3.85 o 
  10   4   9       16.15       17.33      3.56 o 
  11   4   9       34.02       34.72      3.87 o 
  12   4   9        0.73        6.09      2.37 o 
  13   4   9       64.18       71.74      4.94 o 
  14   4   9        9.80        7.43      2.19 o 
  15   4   9       11.06       16.49      2.74 o 
  16   4   9       40.92       41.99      3.87 o 
  17   4   9       47.62       43.57      4.02 o 
  18   4   9       29.68       23.39      3.27 o 
  19   4   9       12.31       15.95      3.86 o 
  20   4   9        8.04        8.06      5.28 o 
 -20   5   9       20.15       15.09      6.45 o 
 -19   5   9      116.46       98.67     11.43 o 
 -18   5   9       11.05        6.13      8.01 o 
 -17   5   9       59.62       47.56      8.20 o 
 -16   5   9        0.40       -3.07      3.07 o 
 -15   5   9      171.26      203.75     27.25 o 
 -14   5   9      140.94      135.61     12.34 o 
 -13   5   9       81.89       73.59      9.15 o 
 -12   5   9      540.50      523.69     23.26 o 
 -11   5   9      171.52      194.38     12.13 o 
 -10   5   9      438.56      466.16     18.89 o 
  -9   5   9       36.79       33.91     10.51 o 
  -8   5   9       50.16       43.06      5.27 o 
  -7   5   9      369.61      309.32     11.38 o 
  -6   5   9      539.70      492.53     14.66 o 
  -5   5   9      309.31      269.68     12.55 o 
  -4   5   9      127.92      121.02      9.75 o 
  -3   5   9      164.40      177.90     13.14 o 
  -2   5   9      171.45      158.62     15.33 o 
  -1   5   9       65.34       52.60      6.68 o 
   0   5   9      334.64      341.88     16.50 o 
   1   5   9        3.73        6.24      3.13 o 
   2   5   9      266.40      269.07     10.21 o 
   3   5   9      458.73      461.19     13.83 o 
   4   5   9      587.52      554.10     15.47 o 
   5   5   9      139.77      122.84      8.35 o 
   6   5   9      594.27      610.25     16.96 o 
   7   5   9      539.45      535.33     15.82 o 
   8   5   9      220.76      211.19     15.44 o 
   9   5   9      363.50      381.11     13.40 o 
  10   5   9        8.59        9.89      3.61 o 
  11   5   9      167.27      157.68     10.26 o 
  12   5   9      112.53      124.74      8.02 o 
  13   5   9        6.64       -0.53      2.55 o 
  14   5   9      591.95      602.57     15.95 o 
  15   5   9      286.74      293.81      9.89 o 
  16   5   9       77.82       73.11      8.56 o 
  17   5   9       33.62       28.74      4.33 o 
  18   5   9      268.63      296.28     10.64 o 
  19   5   9       29.82       34.65      6.29 o 
 -18   6   9       50.81       38.56      7.81 o 
 -17   6   9       11.52        9.59      8.10 o 
 -16   6   9       92.21      102.96      9.50 o 
 -15   6   9        5.10        7.26      4.63 o 
 -14   6   9        4.60        4.71      4.44 o 
 -13   6   9        8.72        8.25      4.55 o 
 -12   6   9        0.02        0.14      3.02 o 
 -11   6   9        2.21        2.88      3.61 o 
 -10   6   9       56.67       44.48      7.44 o 
  -9   6   9        9.57        4.09      2.81 o 
  -8   6   9        0.37        2.00      2.46 o 
  -7   6   9       73.12       47.94      6.68 o 
  -6   6   9       38.26       46.14      5.57 o 
  -5   6   9       40.76       35.94      4.93 o 
  -4   6   9        4.17        2.03      2.78 o 
  -3   6   9       59.77       50.15      7.01 o 
  -2   6   9       21.26       14.59      4.19 o 
  -1   6   9      293.36      274.14     27.79 o 
   0   6   9        7.62        6.30      3.35 o 
   1   6   9       26.11       26.35      5.18 o 
   2   6   9       85.98       89.71      9.28 o 
   3   6   9      171.45      187.38     11.42 o 
   4   6   9       61.30       70.57      6.70 o 
   5   6   9       14.57        9.63      6.35 o 
   6   6   9       50.53       41.46      5.59 o 
   7   6   9       85.89      101.45      8.25 o 
   8   6   9       75.40       86.40      8.30 o 
   9   6   9       54.36       59.59      7.77 o 
  10   6   9      227.04      241.21     23.92 o 
  11   6   9       55.76       63.32      7.15 o 
  12   6   9        4.83        6.99      3.77 o 
  13   6   9       30.90       22.25      5.02 o 
  14   6   9       35.12       32.59      5.95 o 
  15   6   9        2.70        5.02      3.36 o 
  16   6   9        0.32        3.79      3.35 o 
  17   6   9        9.73       13.10      4.69 o 
  18   6   9        5.28        2.41      4.05 o 
 -16   7   9      164.83      159.80     11.90 o 
 -15   7   9      173.48      161.41     13.77 o 
 -14   7   9        1.77        2.06      6.06 o 
 -13   7   9      119.42      110.35     12.06 o 
 -12   7   9       49.88       50.38      8.17 o 
 -11   7   9        0.74        6.36      4.12 o 
 -10   7   9       36.44       39.53      7.45 o 
  -9   7   9       61.14       68.06      7.16 o 
  -8   7   9      556.06      556.30     17.44 o 
  -7   7   9       99.81      102.34      8.53 o 
  -6   7   9      202.60      222.68     11.85 o 
  -5   7   9       46.34       43.11      5.72 o 
  -4   7   9        7.07       12.20      8.60 o 
  -3   7   9      199.81      201.89     12.98 o 
  -2   7   9       44.09       45.74      7.26 o 
  -1   7   9       21.30       16.50     12.09 o 
   0   7   9      159.12      129.02     50.56 o 
   1   7   9       10.92        9.19      4.08 o 
   2   7   9      276.25      234.50     13.36 o 
   3   7   9       18.27       12.24     11.19 o 
   4   7   9      391.30      379.73     17.42 o 
   5   7   9        7.84        9.94      4.31 o 
   6   7   9       68.40       79.76      7.63 o 
   7   7   9      197.73      203.26     12.13 o 
   8   7   9        0.43       -2.73      2.73 o 
   9   7   9      208.48      211.43     11.94 o 
  10   7   9       44.69       47.64      6.47 o 
  11   7   9      692.53      695.86     20.82 o 
  12   7   9      106.77      134.69     11.93 o 
  13   7   9      185.82      191.14     12.58 o 
  14   7   9        9.84        7.43      6.44 o 
  15   7   9       37.62       34.93      8.00 o 
  16   7   9        5.97       13.70      7.88 o 
 -13   8   9       40.42       48.14      8.37 o 
 -12   8   9        9.23       14.66      7.51 o 
 -11   8   9       47.08       60.65     18.90 o 
 -10   8   9        2.50        3.95      8.80 o 
  -9   8   9       19.80       17.90      4.58 o 
  -8   8   9       72.33       70.99      7.66 o 
  -7   8   9        1.54        2.57      3.13 o 
  -6   8   9      117.15      121.45      9.72 o 
  -5   8   9       15.42       12.27      4.13 o 
  -4   8   9      202.81      209.00     11.32 o 
  -3   8   9       13.53       17.94      5.25 o 
  -2   8   9      370.88      373.37     39.20 o 
  -1   8   9       16.35       10.95      4.67 o 
   0   8   9       75.57       61.96      8.63 o 
   1   8   9        1.04        0.06      3.15 o 
   2   8   9       18.92        8.82      6.10 o 
   3   8   9       40.13       23.20      6.07 o 
   4   8   9        0.11        2.03      3.55 o 
   5   8   9       31.16       20.47      5.67 o 
   6   8   9        3.95        7.84      4.33 o 
   7   8   9      166.43      180.50     18.70 o 
   8   8   9        4.04        5.21      7.56 o 
   9   8   9        0.05        3.49      3.54 o 
  10   8   9        0.07        5.11      3.44 o 
  11   8   9       11.50       19.79      8.09 o 
  12   8   9        0.15        2.82      4.04 o 
  13   8   9       13.31       17.48      8.97 o 
  -9   9   9       78.26       94.78     23.85 o 
  -8   9   9        1.14        1.34      3.93 o 
  -7   9   9       10.50        9.85      4.87 o 
  -6   9   9        1.96        5.02      4.46 o 
  -5   9   9       40.84       35.08      9.92 o 
  -4   9   9       20.55       23.53      6.38 o 
  -3   9   9      236.32      234.04     17.23 o 
  -2   9   9      271.26      280.86     13.95 o 
  -1   9   9      124.50      128.27     12.72 o 
   0   9   9        5.41       -2.01      3.79 o 
   1   9   9       23.40       15.82      5.73 o 
   2   9   9       14.06        5.40      4.54 o 
   3   9   9       71.87       95.38     11.31 o 
   4   9   9      198.73      219.14     16.97 o 
   5   9   9        0.59        1.28      4.35 o 
   6   9   9       71.72       82.57     10.73 o 
   7   9   9       70.78       57.77     14.86 o 
   8   9   9        0.21        4.42      4.41 o 
 -22   0  10        9.54        1.36      9.35 o 
 -21   0  10      192.71      209.35     25.24 o 
 -20   0  10       26.42       34.32     11.42 o 
 -19   0  10       24.55       23.69      9.90 o 
 -18   0  10      156.10      185.31     22.07 o 
 -17   0  10      110.38      134.07     17.88 o 
 -16   0  10        0.05        6.37      6.24 o 
 -15   0  10      503.36      515.89     29.20 o 
 -14   0  10      192.86      185.87     17.20 o 
 -13   0  10     1264.41     1230.64     48.04 o 
 -12   0  10        0.05        2.08      4.99 o 
 -11   0  10     1782.76     1769.33     60.70 o 
 -10   0  10        0.14       -3.06      3.06 o 
  -9   0  10      755.55      761.57     33.01 o 
  -8   0  10      113.96      124.03     14.51 o 
  -7   0  10     1528.73     1567.70     53.14 o 
  -6   0  10      324.24      326.97     12.35 o 
  -5   0  10      447.21      416.33     14.21 o 
  -4   0  10     1335.79     1333.91     24.30 o 
  -3   0  10     2195.35     2165.16     42.60 o 
  -2   0  10     1599.11     1538.29     32.67 o 
  -1   0  10      226.11      203.77     11.08 o 
   0   0  10     1610.62     1489.54     32.48 o 
   1   0  10      419.99      478.05     15.07 o 
   2   0  10      882.58      778.16     20.85 o 
   3   0  10       53.24       52.87      5.66 o 
   4   0  10      210.71      122.88      5.94 o 
   5   0  10       37.81       43.08      3.85 o 
   6   0  10     1256.76     1067.43     18.86 o 
   7   0  10      269.09      228.49      7.67 o 
   8   0  10     1246.40     1149.11     20.42 o 
   9   0  10      163.61      135.47      7.19 o 
  10   0  10        1.26        0.17      1.48 o 
  11   0  10      372.82      372.92     15.33 o 
  12   0  10      385.78      396.77     14.62 o 
  13   0  10      871.47      918.05     28.16 o 
  14   0  10      143.20      157.53     10.92 o 
  15   0  10      635.32      670.68     32.27 o 
  16   0  10        0.37        1.73      5.19 o 
  17   0  10      198.98      218.51     11.81 o 
  18   0  10        0.07       -2.61      2.82 o 
  19   0  10      117.98      103.78      9.63 o 
  20   0  10      145.76      138.75     12.10 o 
  21   0  10       20.28       13.65      7.10 o 
  22   0  10      182.44      198.76     22.52 o 
 -22   1  10        2.10       14.63     11.28 o 
 -21   1  10       10.17       15.69     11.24 o 
 -20   1  10       27.85       10.89      7.26 o 
 -19   1  10       53.47       51.61     14.14 o 
 -18   1  10       14.25        4.11      4.48 o 
 -17   1  10       41.22       39.45      8.05 o 
 -16   1  10        6.96        6.06      4.00 o 
 -15   1  10      152.30      140.42     13.05 o 
 -14   1  10       22.98       24.07      5.31 o 
 -13   1  10      568.45      553.67     15.85 o 
 -12   1  10      110.29      114.54     10.62 o 
 -11   1  10        0.05       -1.92      2.66 o 
 -10   1  10      220.73      212.69     11.78 o 
  -9   1  10      299.20      311.51     13.84 o 
  -8   1  10       97.40       91.90      6.72 o 
  -7   1  10     1498.76     1515.05     32.40 o 
  -6   1  10       96.29      100.70      6.82 o 
  -5   1  10      205.14      210.08     10.67 o 
  -4   1  10     1346.43     1334.37     21.08 o 
  -3   1  10       19.41       22.91      2.34 o 
  -2   1  10       60.52       43.88      3.40 o 
  -1   1  10      238.69      224.85      6.01 o 
   0   1  10        3.94        2.73      1.45 o 
   1   1  10      418.14      375.15     10.53 o 
   2   1  10      191.56      168.37      5.44 o 
   3   1  10      735.51      657.92     10.76 o 
   4   1  10      340.91      343.04      8.44 o 
   5   1  10       15.75        9.20      1.56 o 
   6   1  10       18.84       18.69      2.20 o 
   7   1  10       13.19       12.59      2.20 o 
   8   1  10      344.71      288.94      6.28 o 
   9   1  10       10.27       12.04      1.88 o 
  10   1  10       67.46       47.73      4.33 o 
  11   1  10        7.79        4.45      2.03 o 
  12   1  10        1.97       -1.00      1.39 o 
  13   1  10       26.28       16.89      2.54 o 
  14   1  10       30.32       22.09      2.82 o 
  15   1  10      164.96      180.20      7.48 o 
  16   1  10        0.45        0.78      2.10 o 
  17   1  10       99.52       95.81      5.92 o 
  18   1  10       56.07       61.64      7.49 o 
  19   1  10       78.23       75.44      5.59 o 
  20   1  10       45.40       49.46      4.91 o 
  21   1  10        3.83        3.06      3.68 o 
 -22   2  10       12.75       16.56      7.02 o 
 -21   2  10       28.59       18.61      4.90 o 
 -20   2  10       27.60       39.32      6.31 o 
 -19   2  10       31.86       31.27      5.78 o 
 -18   2  10      269.56      285.47     12.62 o 
 -17   2  10       97.99       80.06      7.78 o 
 -16   2  10      274.28      251.16     11.36 o 
 -15   2  10       35.99       34.72      5.46 o 
 -14   2  10      427.42      418.46     14.18 o 
 -13   2  10      215.60      220.18     12.66 o 
 -12   2  10        1.41        9.52      3.98 o 
 -11   2  10      152.50      145.93     11.41 o 
 -10   2  10      360.99      354.65     11.88 o 
  -9   2  10      320.66      317.21     12.88 o 
  -8   2  10      802.36      808.69     22.67 o 
  -7   2  10      252.94      255.43     11.29 o 
  -6   2  10      823.51      817.67     28.60 o 
  -5   2  10       63.57       58.87      4.42 o 
  -4   2  10     2034.30     2000.84     34.17 o 
  -3   2  10     1027.18     1003.57     17.17 o 
  -2   2  10      505.44      495.14      8.62 o 
  -1   2  10      115.96      120.32      4.15 o 
   0   2  10      147.83      150.10      5.06 o 
   1   2  10      695.66      678.87     12.03 o 
   2   2  10        0.02        1.02      1.33 o 
   3   2  10      540.25      489.24     11.08 o 
   4   2  10      194.44      185.34      6.89 o 
   5   2  10      804.43      761.15     13.27 o 
   6   2  10       66.90       77.14      4.17 o 
   7   2  10       30.68       21.79      2.76 o 
   8   2  10      525.01      547.51     10.38 o 
   9   2  10        2.03        1.31      1.43 o 
  10   2  10      196.56      199.38      5.80 o 
  11   2  10      362.30      345.68      7.87 o 
  12   2  10       80.33       99.40      5.04 o 
  13   2  10       39.36       40.62      3.68 o 
  14   2  10        2.79        0.37      2.37 o 
  15   2  10      436.97      432.50     10.43 o 
  16   2  10       67.37       68.19      4.63 o 
  17   2  10      450.83      491.26     11.55 o 
  18   2  10        6.10        2.60      2.54 o 
  19   2  10       19.91       15.96      3.34 o 
  20   2  10      171.00      202.38      9.11 o 
  21   2  10       11.34        8.34      3.27 o 
 -21   3  10      148.44      131.74     11.00 o 
 -20   3  10      121.50       90.16     14.37 o 
 -19   3  10       59.28       46.51     12.20 o 
 -18   3  10       51.96       43.46      6.47 o 
 -17   3  10       82.35       85.80     11.48 o 
 -16   3  10       26.42       20.26      5.18 o 
 -15   3  10       27.01       28.68      5.71 o 
 -14   3  10      101.47      100.00     10.69 o 
 -13   3  10       38.12       49.14      7.92 o 
 -12   3  10        2.13        1.02      2.63 o 
 -11   3  10      298.89      272.37     10.93 o 
 -10   3  10      146.74      136.20     10.85 o 
  -9   3  10       17.87       15.79      5.66 o 
  -8   3  10        5.25        4.27      2.95 o 
  -7   3  10        2.14        1.73      2.77 o 
  -6   3  10       36.29       28.04      4.20 o 
  -5   3  10       43.26       38.19      5.15 o 
  -4   3  10       27.58       19.46      3.89 o 
  -3   3  10       47.13       49.68      4.98 o 
  -2   3  10      153.04      138.16      7.87 o 
  -1   3  10      114.38      100.25      5.55 o 
   0   3  10      977.58      964.23     17.24 o 
   1   3  10     1592.42     1491.73     23.79 o 
   2   3  10        6.31       10.83      2.38 o 
   3   3  10     1039.58      983.99     18.08 o 
   4   3  10       71.38       92.44      5.86 o 
   5   3  10        3.50        0.66      1.64 o 
   6   3  10       31.04       31.38      4.93 o 
   7   3  10       69.13       66.33      5.25 o 
   8   3  10        1.64        3.24      1.79 o 
   9   3  10       81.61       67.83      4.86 o 
  10   3  10        8.12        6.93      2.29 o 
  11   3  10      117.85      119.97      5.95 o 
  12   3  10       32.33       32.42      3.16 o 
  13   3  10      215.22      204.81      9.42 o 
  14   3  10       22.66       22.67      2.92 o 
  15   3  10       20.49       21.15      3.03 o 
  16   3  10       22.10       15.76      2.70 o 
  17   3  10        0.12        1.11      2.02 o 
  18   3  10       58.34       62.55      4.82 o 
  19   3  10       19.02       11.80      3.38 o 
  20   3  10       16.16       12.60      3.51 o 
 -20   4  10        0.26        3.30      4.60 o 
 -19   4  10        6.94       -0.57      4.58 o 
 -18   4  10      107.23      107.00     11.67 o 
 -17   4  10        0.81       -3.96      3.96 o 
 -16   4  10      257.32      228.34     13.64 o 
 -15   4  10      141.11      140.51     18.77 o 
 -14   4  10      113.01      139.54     21.03 o 
 -13   4  10       26.15       27.09      5.91 o 
 -12   4  10       11.60        6.91      3.89 o 
 -11   4  10      338.89      315.20     15.22 o 
 -10   4  10       58.61       55.11      7.46 o 
  -9   4  10      520.36      484.55     18.96 o 
  -8   4  10      174.03      167.19     11.63 o 
  -7   4  10        6.15        4.31      2.33 o 
  -6   4  10       24.25       23.31      3.82 o 
  -5   4  10       19.60       17.08      4.04 o 
  -4   4  10       84.93       82.64      7.85 o 
  -3   4  10       97.23       87.99      8.27 o 
  -2   4  10      327.31      302.56     15.23 o 
  -1   4  10       73.80       58.52      6.83 o 
   0   4  10       21.24       22.26      3.56 o 
   1   4  10     1136.17     1112.31     19.82 o 
   2   4  10      109.77      112.96      6.43 o 
   3   4  10     1640.18     1565.82     33.03 o 
   4   4  10        0.40       -1.28      1.68 o 
   5   4  10        7.03        4.63      2.21 o 
   6   4  10       37.49       35.75      4.17 o 
   7   4  10       50.07       39.74      4.45 o 
   8   4  10      273.16      257.18      9.44 o 
   9   4  10       99.83      115.32      7.40 o 
  10   4  10      769.86      778.28     16.43 o 
  11   4  10       21.04       20.43      4.12 o 
  12   4  10      460.11      440.34     11.59 o 
  13   4  10       54.94       52.84      4.50 o 
  14   4  10       46.91       50.84      4.54 o 
  15   4  10       51.95       44.99      4.69 o 
  16   4  10       15.56       13.61      3.15 o 
  17   4  10       36.56       38.35      4.34 o 
  18   4  10       67.53       60.83      4.84 o 
  19   4  10        0.71       -1.32      2.23 o 
 -19   5  10       89.84       73.90     25.71 o 
 -18   5  10       44.10       31.41     15.09 o 
 -17   5  10        0.01       -4.83      6.68 o 
 -16   5  10        4.51       -6.09      8.07 o 
 -15   5  10       14.58       16.14      5.61 o 
 -14   5  10       12.33       11.78      5.15 o 
 -13   5  10        1.00        2.92      3.77 o 
 -12   5  10        2.23        3.12      3.75 o 
 -11   5  10        2.79        0.46      2.73 o 
 -10   5  10       39.76       44.91      7.23 o 
  -9   5  10       77.71       72.19      8.83 o 
  -8   5  10        0.23       -2.07      2.80 o 
  -7   5  10        0.03       -1.62      1.83 o 
  -6   5  10       75.25       60.77      6.14 o 
  -5   5  10       11.89        5.40      2.72 o 
  -4   5  10      158.61      178.18     11.79 o 
  -3   5  10       29.83       31.20      8.35 o 
  -2   5  10      262.54      239.23     12.32 o 
  -1   5  10      211.95      198.45     11.15 o 
   0   5  10       20.23       10.65      5.16 o 
   1   5  10       19.39       24.64      5.14 o 
   2   5  10       78.97       78.89      8.54 o 
   3   5  10       13.38        9.86      3.09 o 
   4   5  10      295.73      294.28     11.42 o 
   5   5  10       91.99       80.73      7.19 o 
   6   5  10      119.43      132.07      9.12 o 
   7   5  10        9.50        2.60      2.97 o 
   8   5  10      143.01      145.66      9.81 o 
   9   5  10      110.77      116.85      9.01 o 
  10   5  10        1.73       -1.07      2.55 o 
  11   5  10       25.92       22.62      4.81 o 
  12   5  10        8.03        4.54      3.32 o 
  13   5  10       23.44       11.93      6.20 o 
  14   5  10       19.84       17.23      3.67 o 
  15   5  10        1.15        2.40      2.67 o 
  16   5  10       18.38       14.53      4.86 o 
  17   5  10       24.93       19.91      4.77 o 
  18   5  10       16.41       13.35      5.76 o 
 -17   6  10        0.47       -2.48      4.41 o 
 -16   6  10       91.23       75.76      8.28 o 
 -15   6  10       15.84       16.82      8.11 o 
 -14   6  10        0.10        4.99      4.38 o 
 -13   6  10       20.17       19.86      6.06 o 
 -12   6  10        6.45       10.11      4.74 o 
 -11   6  10      127.82      118.64     12.24 o 
 -10   6  10       12.46       11.10      6.57 o 
  -9   6  10      214.38      230.24     13.81 o 
  -8   6  10       12.43        3.24      3.00 o 
  -7   6  10        3.19        1.59      2.62 o 
  -6   6  10       14.18       14.75      3.66 o 
  -5   6  10       21.40       19.08      4.03 o 
  -4   6  10       65.39       60.56      7.79 o 
  -3   6  10       63.61       62.48      7.91 o 
  -2   6  10       77.44       91.66      9.71 o 
  -1   6  10      385.42      381.24     16.69 o 
   0   6  10       25.57       20.11      7.84 o 
   1   6  10       88.49      101.91     10.30 o 
   2   6  10        3.09        1.47      3.36 o 
   3   6  10      160.30      166.49     24.92 o 
   4   6  10      116.38      114.60     21.01 o 
   5   6  10      165.83      173.39     11.48 o 
   6   6  10      123.00      141.20      9.87 o 
   7   6  10      396.66      370.41     13.94 o 
   8   6  10      191.60      207.58     12.30 o 
   9   6  10       11.50        4.78      3.45 o 
  10   6  10      303.26      319.24     13.32 o 
  11   6  10        0.47        1.42      3.08 o 
  12   6  10       39.83       47.25      6.58 o 
  13   6  10       56.89       62.67      8.95 o 
  14   6  10       80.07       79.04      8.46 o 
  15   6  10       81.09       84.01      7.43 o 
  16   6  10        6.78        6.81      3.52 o 
 -15   7  10       29.45       37.09      7.72 o 
 -14   7  10       16.89       14.72     13.56 o 
 -13   7  10        8.68       19.17      5.94 o 
 -12   7  10        0.88        7.83      4.90 o 
 -11   7  10        7.51        6.04      4.56 o 
 -10   7  10       57.71       56.09      8.77 o 
  -9   7  10       20.45        7.48      4.76 o 
  -8   7  10        4.30        1.09      2.91 o 
  -7   7  10       20.05       14.09      4.17 o 
  -6   7  10       67.70       73.23      7.62 o 
  -5   7  10      191.46      184.59     11.71 o 
  -4   7  10        7.72        6.40      3.22 o 
  -3   7  10        1.18       -0.71      2.68 o 
  -2   7  10        0.35       -0.23      3.23 o 
  -1   7  10       66.29       46.03      7.28 o 
   0   7  10        0.16       -2.60      2.60 o 
   1   7  10       21.28       17.86      5.63 o 
   2   7  10        5.81        9.72      7.54 o 
   3   7  10       45.89       43.89     10.16 o 
   4   7  10       33.07       24.08     10.70 o 
   5   7  10        3.39        8.17      4.28 o 
   6   7  10       79.64       68.08     11.94 o 
   7   7  10       14.91       18.08      4.66 o 
   8   7  10       96.18       89.69      8.61 o 
   9   7  10        0.13        2.77      3.33 o 
  10   7  10       37.76       31.75      8.21 o 
  11   7  10       45.18       42.81      6.64 o 
  12   7  10        0.09        6.08      4.16 o 
  13   7  10       29.73       24.30      9.69 o 
  14   7  10        4.60        4.94      4.14 o 
 -12   8  10        5.64       11.60      5.51 o 
 -11   8  10        5.86        6.85      4.49 o 
 -10   8  10       33.99       37.91      7.79 o 
  -9   8  10        5.95        4.23      4.33 o 
  -8   8  10       20.74       14.04      4.96 o 
  -7   8  10       17.81       21.56      7.48 o 
  -6   8  10      323.98      335.09     14.16 o 
  -5   8  10       28.02       25.33      5.66 o 
  -4   8  10      141.84      161.17     11.56 o 
  -3   8  10      106.43      100.11      9.11 o 
  -2   8  10       35.51       23.47      6.01 o 
  -1   8  10      185.73      171.27     14.31 o 
   0   8  10       56.98       71.06     16.52 o 
   1   8  10       39.00       26.39      7.58 o 
   2   8  10        4.25        4.25      3.85 o 
   3   8  10       58.87       46.55      8.35 o 
   4   8  10        0.93        0.17      3.72 o 
   5   8  10      160.83      145.68     14.30 o 
   6   8  10      234.92      269.92     15.85 o 
   7   8  10       54.63       44.41      8.06 o 
   8   8  10       58.30       72.67      9.95 o 
   9   8  10        1.19       10.16     10.54 o 
  10   8  10      106.48      107.81      9.77 o 
  11   8  10        0.17        5.93      3.73 o 
  -6   9  10       11.27       11.42      5.09 o 
  -5   9  10       23.35       25.31      5.59 o 
  -4   9  10       57.24       60.63      7.61 o 
  -3   9  10       13.07       12.08      4.44 o 
  -2   9  10        3.49        1.98      3.60 o 
  -1   9  10       62.48       72.40     10.00 o 
   0   9  10        0.00        1.38      4.01 o 
   1   9  10       60.60       34.14      7.42 o 
   2   9  10       35.70       36.03      7.44 o 
   3   9  10        4.75        3.54      4.40 o 
   4   9  10       21.37       15.82     11.31 o 
   5   9  10        8.29        6.99      4.94 o 
   6   9  10       24.86       26.16      9.70 o 
 -21   1  11       11.17        7.09     11.00 o 
 -20   1  11        0.07        2.07      5.72 o 
 -19   1  11       17.90       25.90      7.95 o 
 -18   1  11       36.86       29.67      7.94 o 
 -17   1  11      251.76      246.43     15.66 o 
 -16   1  11       41.64       58.35      9.29 o 
 -15   1  11      367.86      386.65     21.88 o 
 -14   1  11       65.26       48.59      8.03 o 
 -13   1  11        6.09        5.02      8.48 o 
 -12   1  11      186.31      182.57     12.93 o 
 -11   1  11       96.54      102.80     10.11 o 
 -10   1  11       39.34       34.47      6.18 o 
  -9   1  11      298.59      298.48     14.01 o 
  -8   1  11      924.67      959.69     47.72 o 
  -7   1  11      119.50      116.21      7.79 o 
  -6   1  11      322.28      294.32     10.52 o 
  -5   1  11      601.97      581.62     15.46 o 
  -4   1  11        2.29        1.23      1.60 o 
  -3   1  11      669.36      700.11     12.24 o 
  -2   1  11       51.61       51.28      3.22 o 
  -1   1  11       23.83       27.74      2.70 o 
   0   1  11        0.43        0.97      1.30 o 
   1   1  11       33.37       37.07      3.87 o 
   2   1  11      748.19      747.94     13.42 o 
   3   1  11        2.58        2.22      1.44 o 
   4   1  11      544.93      564.64     11.37 o 
   5   1  11        1.05        2.66      1.63 o 
   6   1  11        5.23        4.70      1.46 o 
   7   1  11      420.94      426.25      7.94 o 
   8   1  11       43.78       29.14      2.56 o 
   9   1  11      740.63      737.32     12.13 o 
  10   1  11       93.00      102.02      5.15 o 
  11   1  11      511.60      513.87     10.13 o 
  12   1  11      323.29      329.27      8.13 o 
  13   1  11      193.96      199.57      6.63 o 
  14   1  11       47.01       39.89      3.65 o 
  15   1  11       10.63        6.94      2.70 o 
  16   1  11      208.82      222.73      8.12 o 
  17   1  11       35.13       38.27      4.25 o 
  18   1  11      311.79      327.72      9.91 o 
  19   1  11        6.11        3.85      2.69 o 
  20   1  11       34.19       36.87      4.62 o 
 -20   2  11       23.80       24.38      7.42 o 
 -19   2  11      120.55       92.24     11.66 o 
 -18   2  11        3.36        6.18      3.79 o 
 -17   2  11      116.18      120.05      9.74 o 
 -16   2  11       21.75       24.04      5.05 o 
 -15   2  11       78.50       67.72     11.18 o 
 -14   2  11       61.40       58.29      8.46 o 
 -13   2  11       17.96       13.20      5.02 o 
 -12   2  11       53.58       51.41     10.73 o 
 -10   2  11       42.62       30.70     21.55 o 
  -9   2  11        7.05        6.96      2.58 o 
  -8   2  11      178.97      182.69      8.47 o 
  -7   2  11       12.89        9.77      2.90 o 
  -6   2  11       72.00       74.27      6.23 o 
  -5   2  11      459.28      421.03     12.83 o 
  -4   2  11       12.22       15.69      3.57 o 
  -3   2  11      621.42      684.80     16.31 o 
  -2   2  11       60.00       61.69      4.44 o 
  -1   2  11      267.86      237.29      9.18 o 
   0   2  11       70.67       60.87      3.99 o 
   1   2  11       62.29       61.76      4.15 o 
   2   2  11        0.06        0.70      1.41 o 
   3   2  11       27.66       37.16      3.35 o 
   4   2  11        3.44        4.47      1.99 o 
   5   2  11       18.21       14.95      4.92 o 
   6   2  11       33.22       31.80      3.82 o 
   7   2  11      269.25      245.39      7.73 o 
   8   2  11        2.16        5.26      1.81 o 
   9   2  11      248.85      230.08      6.40 o 
  10   2  11        7.81       12.55      2.35 o 
  11   2  11      422.34      436.61      9.28 o 
  12   2  11       73.36       68.37      4.43 o 
  13   2  11       68.05       72.98      4.68 o 
  14   2  11        1.45        2.46      1.80 o 
  15   2  11       53.97       58.81      4.46 o 
  16   2  11        0.14       -0.18      1.86 o 
  17   2  11       23.77       21.38      4.34 o 
  18   2  11       23.25       19.40      3.55 o 
  19   2  11       95.02      115.50      7.96 o 
  20   2  11        0.00       -2.50      2.51 o 
 -20   3  11      119.35      122.53     12.51 o 
 -19   3  11       16.18       14.23      6.01 o 
 -18   3  11       23.10       23.51      6.14 o 
 -17   3  11       25.36       36.65     13.54 o 
 -16   3  11       28.48       25.83     20.58 o 
 -15   3  11       34.22       31.42      6.50 o 
 -14   3  11      192.96      213.69     18.59 o 
 -13   3  11       36.69       35.26      9.16 o 
 -12   3  11      470.21      477.88     28.29 o 
 -11   3  11        0.17       -2.07      2.46 o 
 -10   3  11      597.94      585.74     20.94 o 
  -9   3  11       18.95       16.18      4.28 o 
  -8   3  11      204.52      200.68     13.93 o 
  -7   3  11       31.89       25.17      5.08 o 
  -6   3  11        7.68        5.59      2.88 o 
  -5   3  11        0.37        2.25      1.74 o 
  -4   3  11      159.83      148.46      9.42 o 
  -3   3  11      287.77      253.10     11.81 o 
  -2   3  11      209.28      217.52      8.54 o 
  -1   3  11      995.38      954.05     20.56 o 
   0   3  11      131.01      127.26      6.35 o 
   1   3  11        5.26        3.63      2.03 o 
   2   3  11      144.65      164.16      7.81 o 
   3   3  11      594.76      588.69     13.51 o 
   4   3  11      665.09      644.77     14.46 o 
   5   3  11      580.68      594.69     13.94 o 
   6   3  11      176.21      195.41      7.95 o 
   7   3  11      167.74      173.52      8.27 o 
   8   3  11      250.27      268.35      9.49 o 
   9   3  11       67.16       56.74      4.77 o 
  10   3  11       31.10       31.08      3.87 o 
  11   3  11       89.49       94.57      5.75 o 
  12   3  11       51.63       47.93      4.26 o 
  13   3  11      134.59      136.08      6.96 o 
  14   3  11      468.82      463.02     10.29 o 
  15   3  11       31.93       32.54      3.57 o 
  16   3  11      193.67      193.21      7.94 o 
  17   3  11        7.90        4.16      2.38 o 
  18   3  11      112.18      116.20      6.56 o 
  19   3  11        0.74        1.57      2.69 o 
 -19   4  11        2.85        6.69      5.17 o 
 -18   4  11       27.01       16.46      6.23 o 
 -17   4  11       12.70       15.79      5.94 o 
 -16   4  11       14.13        3.89      4.79 o 
 -15   4  11      106.73      100.29     17.00 o 
 -14   4  11       69.12       71.12     14.20 o 
 -13   4  11       80.84       62.45     13.21 o 
 -12   4  11       17.63       20.52      5.35 o 
 -11   4  11       11.70        9.77      4.42 o 
 -10   4  11        0.04        0.05      2.99 o 
  -9   4  11       48.68       55.82     22.43 o 
  -8   4  11        9.84        6.05      3.76 o 
  -7   4  11        0.15        0.17      2.81 o 
  -6   4  11      123.64      132.67      8.91 o 
  -5   4  11       49.40       47.42      6.98 o 
  -4   4  11       72.67       51.06      9.27 o 
  -3   4  11      157.60      180.70     26.04 o 
  -2   4  11       33.23       19.03      4.44 o 
  -1   4  11      451.11      459.46     17.48 o 
   0   4  11      252.81      285.86     10.50 o 
   1   4  11       58.02       54.46      5.49 o 
   2   4  11       46.87       41.53      4.34 o 
   3   4  11       26.00       33.38      3.99 o 
   4   4  11      337.29      342.01     10.45 o 
   5   4  11      169.38      159.04      7.92 o 
   6   4  11        0.28       -0.90      1.95 o 
   7   4  11        4.11        1.43      2.26 o 
   8   4  11       24.09       27.36      4.97 o 
   9   4  11        1.05        0.25      2.48 o 
  10   4  11      171.83      167.77      9.31 o 
  11   4  11       24.63       23.86      4.10 o 
  12   4  11        0.54        0.72      2.31 o 
  13   4  11       52.96       49.54      4.51 o 
  14   4  11        5.71        3.22      2.36 o 
  15   4  11       43.22       32.63      4.24 o 
  16   4  11       23.92       24.45      3.71 o 
  17   4  11        0.08        0.30      2.47 o 
  18   4  11       61.48       58.55      5.38 o 
 -17   5  11      144.42      161.54     14.59 o 
 -16   5  11       65.88       81.35     10.54 o 
 -15   5  11       74.53       77.31     15.11 o 
 -14   5  11        4.36        4.66      4.48 o 
 -13   5  11      411.42      382.35     18.51 o 
 -12   5  11       28.62       24.35      6.00 o 
 -11   5  11      168.71      175.24     14.34 o 
 -10   5  11      108.06      123.90     11.94 o 
  -9   5  11      259.91      254.90     31.69 o 
  -8   5  11       11.04        7.80      4.88 o 
  -7   5  11      146.86      168.85     18.72 o 
  -6   5  11        9.53        9.53      3.17 o 
  -5   5  11       24.89       23.10      4.27 o 
  -4   5  11      213.29      220.59     12.23 o 
  -3   5  11      248.43      265.10     13.33 o 
  -2   5  11      126.16      124.22     10.81 o 
  -1   5  11      428.45      448.20     18.00 o 
   0   5  11     1101.00     1078.20     30.75 o 
   1   5  11      175.78      167.20     12.92 o 
   2   5  11      125.26      129.02     12.47 o 
   3   5  11        2.24       -0.34      2.79 o 
   4   5  11       58.12       47.33      5.78 o 
   5   5  11      119.71      137.42      9.52 o 
   6   5  11      176.95      167.98     13.24 o 
   7   5  11      478.35      490.29     20.73 o 
   8   5  11        0.06        0.29      2.85 o 
   9   5  11      189.68      208.52     11.22 o 
  10   5  11       74.12       62.18      8.22 o 
  11   5  11      278.52      288.66     14.37 o 
  12   5  11        3.68        1.38      3.43 o 
  13   5  11        8.93        9.38      3.89 o 
  14   5  11       10.93       13.37      3.76 o 
  15   5  11        1.05        9.05      3.70 o 
  16   5  11       31.66       23.48      6.19 o 
  17   5  11      105.59      122.48      8.32 o 
 -16   6  11       15.99       13.95      5.98 o 
 -15   6  11       78.23       71.59      9.96 o 
 -14   6  11        1.40        4.88      5.18 o 
 -13   6  11       33.74       32.87      7.04 o 
 -12   6  11       41.75       42.55      7.95 o 
 -11   6  11       88.26       87.28     10.77 o 
 -10   6  11       52.33       49.81     10.02 o 
  -9   6  11      119.93      102.34     11.20 o 
  -8   6  11       52.91       57.40      8.84 o 
  -7   6  11        5.47        4.45      3.14 o 
  -6   6  11      119.76      130.67     10.06 o 
  -5   6  11       37.65       31.06      5.10 o 
  -4   6  11      242.04      244.21     13.57 o 
  -3   6  11       53.20       47.50      7.54 o 
  -2   6  11       44.00       33.70      6.74 o 
  -1   6  11       51.31       35.00      6.47 o 
   0   6  11       13.96       10.61      5.36 o 
   1   6  11        6.21       11.45      4.43 o 
   2   6  11      292.82      294.42     15.18 o 
   3   6  11       91.96       69.23      8.87 o 
   4   6  11       28.86       28.33      8.26 o 
   5   6  11        1.45        6.47      3.68 o 
   6   6  11        0.05        1.59      5.70 o 
   7   6  11       83.59       95.48      8.56 o 
   8   6  11       84.79       92.63     10.79 o 
   9   6  11        1.20        0.09      3.22 o 
  10   6  11       30.36       28.60      5.84 o 
  11   6  11       64.45       67.38      7.81 o 
  12   6  11        9.92        9.74      4.10 o 
  13   6  11       43.38       56.72      7.57 o 
  14   6  11        0.49        4.05      3.81 o 
  15   6  11       21.48       28.91      5.51 o 
 -13   7  11       22.90       20.00      6.23 o 
 -12   7  11        8.15       11.54      5.50 o 
 -11   7  11        8.01        2.30      4.31 o 
 -10   7  11       80.97       80.85     10.91 o 
  -9   7  11        3.16        3.62      4.36 o 
  -8   7  11       22.37       20.88      6.15 o 
  -7   7  11      500.39      489.07     17.07 o 
  -6   7  11        8.91        7.08      3.72 o 
  -5   7  11      575.31      621.84     19.45 o 
  -4   7  11       13.14       13.05      3.95 o 
  -3   7  11      100.06       93.83     10.68 o 
  -2   7  11      266.72      264.94     15.10 o 
  -1   7  11        5.75        2.46      6.97 o 
   0   7  11       57.82       61.36      8.78 o 
   1   7  11       82.35       81.87     10.09 o 
   2   7  11      354.74      373.67     20.61 o 
   3   7  11       18.60       13.79      5.03 o 
   4   7  11      257.64      268.44     16.15 o 
   5   7  11       19.26        9.32      4.56 o 
   6   7  11       74.76       87.66     10.62 o 
   7   7  11       25.56       18.95      5.19 o 
   8   7  11       49.30       48.08     10.84 o 
   9   7  11      107.48      101.48     14.14 o 
  10   7  11        9.46        8.81      4.51 o 
  11   7  11       32.67       42.19      6.80 o 
  12   7  11       43.80       41.01      6.90 o 
  -9   8  11        0.30        7.81      4.52 o 
  -8   8  11        0.00        2.53      4.15 o 
  -7   8  11        9.02       12.40      5.21 o 
  -6   8  11      106.06      110.85      9.85 o 
  -5   8  11       89.15      102.73     15.78 o 
  -4   8  11        0.07        2.78      3.45 o 
  -3   8  11        9.99        4.86      3.65 o 
  -2   8  11       16.62       14.56      5.57 o 
  -1   8  11       29.48       25.16      6.80 o 
   0   8  11       14.78        2.64      4.17 o 
   1   8  11       13.44       14.82      5.71 o 
   2   8  11        0.15       -1.33      3.61 o 
   3   8  11        0.36        2.75      4.31 o 
   4   8  11       23.45       12.45      5.32 o 
   5   8  11        0.84        2.63      4.10 o 
   6   8  11        0.39        0.08      3.93 o 
   7   8  11        0.60        1.66      4.27 o 
   8   8  11        8.24        0.81      7.40 o 
   9   8  11       15.19       14.69      5.45 o 
 -20   0  12        3.80       11.60      9.52 o 
 -19   0  12       94.08       89.00     17.70 o 
 -18   0  12       46.93       69.19     15.00 o 
 -17   0  12      218.45      192.76     22.72 o 
 -16   0  12      103.96       87.76     15.67 o 
 -15   0  12      129.23      157.07     20.32 o 
 -14   0  12        0.14       -1.61      5.83 o 
 -13   0  12      154.67      165.24     19.12 o 
 -12   0  12        4.08       -2.01      4.80 o 
 -11   0  12        5.52       18.72      7.40 o 
 -10   0  12        0.93       12.26      6.63 o 
  -9   0  12       91.87       75.13     12.72 o 
  -8   0  12        3.03        5.20      5.45 o 
  -7   0  12      380.29      350.87     21.94 o 
  -6   0  12     2041.82     2046.28     67.40 o 
  -5   0  12      561.70      607.27     29.34 o 
  -4   0  12        5.98       11.32      3.59 o 
  -3   0  12       23.19       23.67      3.48 o 
  -2   0  12      428.73      472.02     23.13 o 
  -1   0  12        2.88        5.59      2.49 o 
   0   0  12       15.88       18.07      3.87 o 
   1   0  12       49.22       31.39      4.83 o 
   2   0  12        2.62        2.11      2.38 o 
   3   0  12       25.45       15.08      3.38 o 
   4   0  12     1881.34     1680.62     31.86 o 
   5   0  12      681.35      623.61     16.80 o 
   6   0  12      369.78      355.23     10.38 o 
   7   0  12        3.49        2.25      2.30 o 
   8   0  12      372.99      419.08     12.69 o 
   9   0  12      103.47      100.58     10.54 o 
  10   0  12      160.36      165.94     10.02 o 
  11   0  12       99.49       92.03      6.78 o 
  12   0  12      112.92      148.75      8.70 o 
  13   0  12       82.64       78.87     12.52 o 
  14   0  12        7.46        2.14      3.24 o 
  15   0  12       45.69       45.46      6.38 o 
  16   0  12       92.94       86.14      8.59 o 
  17   0  12      368.02      391.51     15.36 o 
  18   0  12       32.60       42.83      6.78 o 
  19   0  12      125.24      137.33     10.95 o 
 -20   1  12        1.74        4.35      5.75 o 
 -19   1  12        2.48        3.71      9.18 o 
 -18   1  12       38.29       39.64      8.61 o 
 -17   1  12       13.39       12.28      6.22 o 
 -16   1  12       61.86       69.85     17.29 o 
 -15   1  12       32.80       35.63      7.90 o 
 -14   1  12        3.11        8.50      4.84 o 
 -13   1  12        0.62        2.41      3.45 o 
 -12   1  12       23.37       15.90      5.00 o 
 -11   1  12       37.69       26.04     10.20 o 
 -10   1  12      233.39      230.05     13.04 o 
  -9   1  12      281.89      282.12     23.30 o 
  -8   1  12       41.48       42.61      6.71 o 
  -7   1  12      724.70      757.56     24.08 o 
  -6   1  12        7.01       11.92      3.27 o 
  -5   1  12       58.02       55.24      6.39 o 
  -4   1  12       75.26       76.12      6.57 o 
  -3   1  12       14.91        8.95      2.55 o 
  -2   1  12       82.27       86.10      4.41 o 
  -1   1  12       93.98       92.16      4.99 o 
   0   1  12      339.45      317.31      8.17 o 
   1   1  12       35.95       29.74      3.06 o 
   2   1  12       60.58       59.43      7.28 o 
   3   1  12        0.19        0.52      1.50 o 
   4   1  12       31.83       16.03      3.49 o 
   5   1  12      378.52      337.83      9.11 o 
   6   1  12       94.23       89.30      4.99 o 
   7   1  12      144.29      148.92      5.64 o 
   8   1  12      137.34      116.40      5.38 o 
   9   1  12        1.40        1.70      1.73 o 
  10   1  12       40.44       37.56      3.35 o 
  11   1  12        1.05        0.84      1.76 o 
  12   1  12        2.49        1.70      1.88 o 
  13   1  12       99.62      103.62      5.66 o 
  14   1  12       19.30       15.68      3.77 o 
  15   1  12       28.13       36.76      4.10 o 
  16   1  12       29.66       36.22      4.17 o 
  17   1  12       17.21       12.07      3.46 o 
  18   1  12        4.68        0.81      2.66 o 
  19   1  12       33.69       38.61      4.60 o 
 -19   2  12        1.44       -2.91      8.39 o 
 -18   2  12       34.27       41.89      8.59 o 
 -17   2  12        0.01        5.08      4.42 o 
 -16   2  12       64.04       68.56     14.27 o 
 -15   2  12        7.96       10.22      3.57 o 
 -14   2  12        2.75        6.84      3.92 o 
 -13   2  12      200.77      209.27     15.67 o 
 -12   2  12        0.63        9.14      4.17 o 
 -11   2  12      374.05      393.69     18.34 o 
 -10   2  12        9.68        6.76      3.67 o 
  -9   2  12       19.74       27.75      9.44 o 
  -8   2  12      489.10      484.76     14.90 o 
  -7   2  12      110.33      129.98      9.09 o 
  -6   2  12        1.59        6.19      2.62 o 
  -5   2  12      160.65      170.62     19.28 o 
  -4   2  12       12.95       10.65      3.34 o 
  -3   2  12      894.54      889.56     33.48 o 
  -2   2  12      294.81      293.84     10.03 o 
  -1   2  12      391.20      385.47     11.87 o 
   0   2  12       52.51       56.22      4.11 o 
   1   2  12      875.73      859.15     15.11 o 
   2   2  12       38.52       37.73      4.17 o 
   3   2  12      168.23      178.53      7.26 o 
   4   2  12       25.69       29.57      6.24 o 
   5   2  12      155.09      174.21      7.47 o 
   6   2  12       48.76       47.23      4.87 o 
   7   2  12       39.27       40.76      4.70 o 
   8   2  12      399.98      401.70     11.91 o 
   9   2  12       50.02       41.22      4.51 o 
  10   2  12      129.92      118.67      6.28 o 
  11   2  12       83.05       80.59      4.85 o 
  12   2  12       42.39       31.80      3.48 o 
  13   2  12      479.37      493.11     10.70 o 
  14   2  12      142.26      138.67      6.65 o 
  15   2  12       12.97        6.18      2.53 o 
  16   2  12       15.88       16.68      3.06 o 
  17   2  12       41.15       29.97      4.12 o 
  18   2  12       50.48       65.21      5.62 o 
  19   2  12       72.80       79.96      6.21 o 
 -18   3  12       20.75       21.62      6.98 o 
 -17   3  12        0.00        7.19      3.47 o 
 -16   3  12       15.17        7.68      4.26 o 
 -15   3  12       35.09       41.25      9.79 o 
 -14   3  12        2.86       12.04      5.63 o 
 -13   3  12        0.02        5.00      3.48 o 
 -12   3  12        4.40        5.81      4.32 o 
 -11   3  12        0.37        5.35      4.23 o 
 -10   3  12       34.62       21.10      9.25 o 
  -9   3  12       12.26       11.22      4.32 o 
  -8   3  12       75.43       67.82      8.37 o 
  -7   3  12        0.98        0.53      2.45 o 
  -6   3  12        0.16        0.99      2.44 o 
  -5   3  12        0.06        1.55      2.85 o 
  -4   3  12       25.41       16.71      4.08 o 
  -3   3  12      327.12      308.70     13.77 o 
  -2   3  12      124.64      131.94     10.57 o 
  -1   3  12       26.14       22.96      5.02 o 
   0   3  12       71.63       85.55      6.78 o 
   1   3  12       49.03       43.62      5.57 o 
   2   3  12       20.74       12.66      3.04 o 
   3   3  12       72.11       74.03      5.67 o 
   4   3  12        1.49        1.24      2.04 o 
   5   3  12       52.93       63.12      5.48 o 
   6   3  12       16.69       12.14      3.01 o 
   7   3  12      243.88      243.92      9.18 o 
   8   3  12       83.36       97.17     10.08 o 
   9   3  12       22.90       28.83      4.22 o 
  10   3  12       81.41       77.39      6.45 o 
  11   3  12        3.34       -0.15      1.83 o 
  12   3  12       53.74       72.23      5.27 o 
  13   3  12        2.60        5.20      2.48 o 
  14   3  12        6.06        4.35      2.37 o 
  15   3  12       23.01       25.87      4.89 o 
  16   3  12        6.36        6.59      2.70 o 
  17   3  12      106.70      115.59      8.55 o 
  18   3  12       67.37       70.49      6.31 o 
 -17   4  12        0.04       -2.19      5.81 o 
 -16   4  12       46.54       57.81      9.20 o 
 -15   4  12      125.53       97.06     16.74 o 
 -14   4  12      322.95      353.53     26.70 o 
 -13   4  12      252.58      276.13     22.83 o 
 -12   4  12       85.72       89.10     15.98 o 
 -11   4  12       30.56       25.44      9.14 o 
 -10   4  12       21.99       18.47      8.94 o 
  -9   4  12        6.07        5.65      4.12 o 
  -8   4  12      244.00      259.05     14.37 o 
  -7   4  12       46.93       48.79      7.78 o 
  -6   4  12      274.77      254.08     13.97 o 
  -5   4  12      100.64       92.47      7.59 o 
  -4   4  12      563.45      539.16     57.73 o 
  -3   4  12       27.18       35.63      5.91 o 
  -2   4  12        8.68       11.44      3.67 o 
  -1   4  12      951.78      872.27     26.42 o 
   0   4  12      179.50      168.14      8.77 o 
   1   4  12      376.35      373.32     13.59 o 
   2   4  12       22.41       27.93      4.44 o 
   3   4  12      520.04      558.20     14.01 o 
   4   4  12       29.86       31.86      4.97 o 
   5   4  12       86.30      100.05      7.32 o 
   6   4  12      616.79      627.91     15.64 o 
   7   4  12       25.20       29.24      4.43 o 
   8   4  12       87.02       84.43      6.80 o 
   9   4  12       29.72       34.30      4.80 o 
  10   4  12      163.22      169.67      9.69 o 
  11   4  12       98.38      109.73      8.05 o 
  12   4  12      151.06      163.49      8.73 o 
  13   4  12       25.00       16.10      4.10 o 
  14   4  12       95.82      102.05      6.55 o 
  15   4  12      169.47      181.07      8.65 o 
  16   4  12      187.87      224.62      9.90 o 
  17   4  12        6.72        2.29      3.80 o 
 -16   5  12        0.04       -4.57     10.31 o 
 -15   5  12      103.98       98.19     17.68 o 
 -14   5  12        0.09        7.75      6.69 o 
 -13   5  12       17.62        9.03      6.47 o 
 -12   5  12        0.44        1.82      3.66 o 
 -11   5  12       48.31       55.06      8.69 o 
 -10   5  12      141.72      137.13     12.88 o 
  -9   5  12        0.52        2.27      3.86 o 
  -8   5  12      139.52      167.83     26.63 o 
  -7   5  12        1.07        7.01      3.95 o 
  -6   5  12       15.30        9.37      4.74 o 
  -5   5  12      197.29      196.49     11.82 o 
  -4   5  12       54.91       49.61      7.39 o 
  -3   5  12        5.09        4.55      3.75 o 
  -2   5  12       61.55       82.09      9.40 o 
  -1   5  12       45.71       56.47      7.92 o 
   0   5  12        0.46       -1.92      4.65 o 
   1   5  12       37.14       18.19      5.25 o 
   2   5  12        0.92        0.56      3.12 o 
   3   5  12       22.72       16.95      5.00 o 
   4   5  12       30.52       26.68      5.95 o 
   5   5  12        0.44        1.19      2.97 o 
   6   5  12       28.36       33.42      5.51 o 
   7   5  12       16.33        3.42      5.17 o 
   8   5  12        1.90        0.78      2.88 o 
   9   5  12        1.96       -1.16      3.14 o 
  10   5  12        7.95       11.64      4.08 o 
  11   5  12       73.01       71.66      8.85 o 
  12   5  12        8.81        4.45      3.81 o 
  13   5  12       25.38       37.67      5.48 o 
  14   5  12       10.53        6.52      3.69 o 
  15   5  12       13.95       14.91      4.14 o 
 -14   6  12        6.38       10.12      6.97 o 
 -13   6  12        9.45        8.86      4.78 o 
 -12   6  12        0.97        3.02      6.38 o 
 -11   6  12      172.35      174.77     20.45 o 
 -10   6  12       53.06       56.03      9.88 o 
  -9   6  12      140.89      144.73     13.78 o 
  -8   6  12      355.08      332.35     17.48 o 
  -7   6  12      106.92      123.75     12.58 o 
  -6   6  12      200.24      215.69     15.86 o 
  -5   6  12       32.82       27.09      8.51 o 
  -4   6  12      406.10      397.60     27.42 o 
  -3   6  12       49.97       42.69      7.33 o 
  -2   6  12      103.27       91.33     11.66 o 
  -1   6  12      121.01      116.65     14.41 o 
   0   6  12        2.27        4.81      4.18 o 
   1   6  12      125.65      136.24     12.70 o 
   2   6  12       14.94       19.29      5.63 o 
   3   6  12      483.93      507.70     21.16 o 
   4   6  12       56.02       55.55     18.92 o 
   5   6  12      124.03      139.83     12.88 o 
   6   6  12      194.41      188.97     15.21 o 
   7   6  12      315.12      339.15     16.45 o 
   8   6  12      125.75      123.15     10.11 o 
   9   6  12      106.11      113.28     19.43 o 
  10   6  12       14.00       12.70      4.52 o 
  11   6  12       44.01       52.94      9.46 o 
  12   6  12        8.70        8.94      4.20 o 
  13   6  12       96.44       98.48     12.06 o 
 -11   7  12        5.48        7.24      7.07 o 
 -10   7  12       91.48       98.17     23.20 o 
  -9   7  12      107.00      118.85     12.87 o 
  -8   7  12       95.33       84.58     19.98 o 
  -7   7  12        3.19        6.80      4.62 o 
  -6   7  12        1.91       -1.35      2.96 o 
  -5   7  12       52.86       43.83      6.47 o 
  -4   7  12       30.64       28.20      5.54 o 
  -3   7  12       32.16       34.43      6.95 o 
  -2   7  12       14.29        9.90      4.71 o 
  -1   7  12      189.34      206.54     20.14 o 
   0   7  12       23.36       19.76      5.63 o 
   1   7  12       38.35       28.37      6.54 o 
   2   7  12        3.96        5.24      4.38 o 
   3   7  12      116.81      132.57     27.11 o 
   4   7  12       44.62       47.48      8.22 o 
   5   7  12       12.60        6.32      5.19 o 
   6   7  12      102.84      101.93     11.41 o 
   7   7  12       48.07       57.66     10.10 o 
   8   7  12        0.69       -0.13      4.09 o 
   9   7  12       53.94       42.50      8.10 o 
  10   7  12        2.98        8.15      4.21 o 
  -6   8  12       93.78       74.72      8.32 o 
  -5   8  12      184.45      183.72     12.95 o 
  -4   8  12      151.53      166.32     13.25 o 
  -3   8  12       40.87       44.73      6.91 o 
  -2   8  12      245.47      297.74     17.08 o 
  -1   8  12       87.88       86.62     11.20 o 
   0   8  12      199.12      190.64     19.29 o 
   1   8  12        6.89       10.02      5.54 o 
   2   8  12       59.89       54.51     10.59 o 
   3   8  12        0.83       -2.06      3.85 o 
   4   8  12       22.38       16.18      6.20 o 
   5   8  12        0.38        2.98      4.02 o 
 -18   1  13        1.49        8.44      5.85 o 
 -17   1  13       20.47       25.37      6.63 o 
 -16   1  13      134.51      136.70     13.41 o 
 -15   1  13       21.56       29.22      6.83 o 
 -14   1  13      146.82      168.51     21.94 o 
 -13   1  13       87.21      103.97     11.58 o 
 -12   1  13      164.22      189.76     13.59 o 
 -11   1  13       19.62       24.23      5.93 o 
 -10   1  13      510.99      507.38     20.37 o 
  -9   1  13      209.53      221.61     12.96 o 
  -8   1  13        6.44        8.49      4.03 o 
  -7   1  13     1103.76     1127.68     34.87 o 
  -6   1  13       86.89       85.37      9.30 o 
  -5   1  13      326.73      351.81     12.69 o 
  -4   1  13       40.60       32.74      7.54 o 
  -3   1  13       48.09       58.79      7.19 o 
  -2   1  13      182.15      158.41      8.35 o 
  -1   1  13        2.28        1.58      1.59 o 
   0   1  13      971.24     1004.20     17.05 o 
   1   1  13       50.15       48.17      4.07 o 
   2   1  13      288.23      284.43      8.35 o 
   3   1  13      205.48      194.21      6.97 o 
   4   1  13      267.62      256.88      8.22 o 
   5   1  13      165.97      158.13      7.99 o 
   6   1  13       64.48       60.62      4.53 o 
   7   1  13      207.56      213.07     13.36 o 
   8   1  13        1.70        3.57      2.07 o 
   9   1  13      331.71      365.81      8.78 o 
  10   1  13      244.26      261.96     13.05 o 
  11   1  13        9.38        7.99      2.48 o 
  12   1  13      200.75      206.29      7.59 o 
  13   1  13        0.01       -1.90      1.90 o 
  14   1  13      319.10      331.68      8.97 o 
  15   1  13      144.45      161.36     10.08 o 
  16   1  13        4.99        1.57      2.70 o 
  17   1  13       48.28       43.66      6.73 o 
 -18   2  13       11.04       15.82      9.47 o 
 -17   2  13        0.10       12.20      8.19 o 
 -16   2  13       10.59       19.92      6.70 o 
 -15   2  13        1.47       18.50      5.71 o 
 -14   2  13      201.83      208.22     14.94 o 
 -13   2  13       25.08       26.03      9.85 o 
 -12   2  13       19.43       33.10      9.93 o 
 -11   2  13        1.38        4.30      5.53 o 
 -10   2  13       21.69       14.53      7.85 o 
  -9   2  13      255.13      277.38     21.67 o 
  -8   2  13        1.54       -0.20      4.91 o 
  -7   2  13       97.85      106.85     18.82 o 
  -6   2  13        3.34       -0.04      2.76 o 
  -5   2  13      104.21      105.14     10.27 o 
  -4   2  13        9.99        6.49      3.62 o 
  -3   2  13       71.13       81.88      8.26 o 
  -2   2  13      145.97      124.98     12.73 o 
  -1   2  13       81.22       88.17      7.09 o 
   0   2  13       11.28       12.35      3.11 o 
   1   2  13        1.14       -0.32      1.60 o 
   2   2  13       32.04       34.14      5.47 o 
   3   2  13      100.21       97.09      7.76 o 
   4   2  13      116.21      126.37     10.49 o 
   5   2  13       15.27       13.45      3.10 o 
   6   2  13      200.22      217.02     15.06 o 
   7   2  13        4.81        6.49      3.41 o 
   8   2  13        4.20        6.51      2.55 o 
   9   2  13        5.48        7.57      2.70 o 
  10   2  13        1.63        1.97      2.35 o 
  11   2  13       71.16       75.65      5.54 o 
  12   2  13      119.81      145.38      7.52 o 
  13   2  13       42.85       39.64      4.35 o 
  14   2  13       97.01       96.05      6.38 o 
  15   2  13       28.61       31.18      4.16 o 
  16   2  13       57.93       59.28      5.37 o 
  17   2  13        0.52       -2.16      2.57 o 
 -17   3  13      264.41      322.64     26.02 o 
 -16   3  13        2.95        7.84      9.41 o 
 -15   3  13       67.71       56.55      9.06 o 
 -14   3  13       19.69       15.89      7.15 o 
 -13   3  13       18.52       29.63      8.76 o 
 -12   3  13      252.89      263.10     22.14 o 
 -11   3  13      103.75      128.89     18.37 o 
 -10   3  13        0.40       -0.82      4.48 o 
  -9   3  13       12.48       17.97      7.17 o 
  -8   3  13        0.04        1.22      3.31 o 
  -7   3  13      205.03      156.82     26.73 o 
  -6   3  13       36.29       32.87      8.79 o 
  -4   3  13       45.43       38.85      9.20 o 
  -3   3  13      415.02      403.26     16.52 o 
  -2   3  13      215.44      211.70     15.11 o 
  -1   3  13      164.98      175.50     11.73 o 
   0   3  13      291.82      302.65     15.51 o 
   1   3  13       45.50       54.54      5.84 o 
   2   3  13      323.25      354.10     10.83 o 
   3   3  13       22.95       24.26      3.77 o 
   4   3  13       50.19       33.30      5.30 o 
   5   3  13      135.10      121.57      7.75 o 
   6   3  13        4.75        1.48      2.45 o 
   7   3  13      521.77      504.76     15.11 o 
   8   3  13       11.57       12.57      3.37 o 
   9   3  13      257.72      265.34     11.43 o 
  10   3  13      197.15      214.75      9.86 o 
  11   3  13      216.42      234.30      8.96 o 
  12   3  13       60.80       64.82      5.80 o 
  13   3  13        1.64        2.17      2.43 o 
  14   3  13       86.51       82.99      6.15 o 
  15   3  13       81.23       80.91      6.16 o 
  16   3  13       14.08        5.13      3.15 o 
 -16   4  13       49.46       44.19      9.49 o 
 -15   4  13       12.26       35.98     11.11 o 
 -14   4  13       15.50       13.93      8.05 o 
 -13   4  13       73.78       72.44     13.99 o 
 -12   4  13        0.75        2.27      3.88 o 
 -11   4  13       56.41       64.64     12.38 o 
 -10   4  13        7.91        1.71      2.65 o 
  -9   4  13      104.17      117.57     11.71 o 
  -8   4  13       13.81       13.33      4.18 o 
  -7   4  13      146.95      132.45     12.41 o 
  -6   4  13      166.52      178.59     33.63 o 
  -5   4  13       83.38       90.97     10.21 o 
  -4   4  13       12.35       12.22      4.46 o 
  -3   4  13        2.88        7.11      3.86 o 
  -2   4  13       37.34       45.63      7.04 o 
  -1   4  13        0.00       -0.16      3.28 o 
   0   4  13      237.40      222.17     10.07 o 
   1   4  13       38.98       34.28      6.13 o 
   2   4  13        6.99       11.26      3.48 o 
   3   4  13       26.73       12.49      5.23 o 
   4   4  13        5.23        6.84      3.15 o 
   5   4  13       78.59       83.94      6.77 o 
   6   4  13        2.57        4.30      4.45 o 
   7   4  13        8.86        4.43      2.92 o 
   8   4  13        3.56        1.77      2.79 o 
   9   4  13       36.12       34.94      5.03 o 
  10   4  13       20.83       23.17      4.67 o 
  11   4  13      170.26      163.96     17.15 o 
  12   4  13        1.87        1.49      2.61 o 
  13   4  13        6.69        7.94      3.29 o 
  14   4  13        6.39        6.54      3.93 o 
  15   4  13       35.57       19.75      4.05 o 
 -14   5  13       18.85       18.17      9.58 o 
 -13   5  13        0.20       10.47      7.49 o 
 -12   5  13      483.04      451.28     31.09 o 
 -11   5  13       67.94       59.73     17.65 o 
 -10   5  13      123.72      139.60     13.49 o 
  -9   5  13       19.18       12.17      8.25 o 
  -8   5  13       37.52       36.40      7.56 o 
  -7   5  13        5.25        8.82      4.69 o 
  -6   5  13       29.35       35.20      7.35 o 
  -5   5  13      120.97      112.59     12.01 o 
  -4   5  13       25.45       14.52      4.17 o 
  -3   5  13       97.06       94.52     10.26 o 
  -2   5  13      440.26      426.62     18.97 o 
  -1   5  13      119.00      133.03     12.12 o 
   0   5  13      189.70      177.19     14.14 o 
   1   5  13       23.22       17.67     12.53 o 
   2   5  13      201.30      211.08     14.21 o 
   3   5  13        0.87        3.72      3.68 o 
   4   5  13      328.78      304.32     16.31 o 
   5   5  13       52.24       56.02      8.54 o 
   6   5  13      112.49      132.53     12.82 o 
   7   5  13       71.21       71.93     10.32 o 
   8   5  13       20.67       14.82      4.78 o 
   9   5  13       36.79       27.84      5.72 o 
  10   5  13        3.70       -1.82      4.83 o 
  11   5  13        1.84       -2.13      3.22 o 
  12   5  13       94.16       97.27      9.68 o 
  13   5  13        1.05        5.53      3.53 o 
 -12   6  13       45.10       43.57      8.62 o 
 -11   6  13        4.68        3.80      4.66 o 
 -10   6  13        1.46       10.01      5.19 o 
  -9   6  13      126.52      146.61     14.31 o 
  -8   6  13       21.07       14.52      9.25 o 
  -7   6  13       31.41       31.57      7.20 o 
  -6   6  13       84.78       90.98     11.51 o 
  -5   6  13       15.73       20.60      7.92 o 
  -4   6  13       27.69       30.02      7.91 o 
  -3   6  13        7.47        7.25      4.61 o 
  -2   6  13       14.99       13.98      5.07 o 
  -1   6  13      254.13      283.40     15.68 o 
   0   6  13       11.54        8.64      4.64 o 
   1   6  13        0.84       -0.04      3.59 o 
   2   6  13       50.57       37.05      7.10 o 
   3   6  13       16.62       10.00      4.42 o 
   4   6  13        0.35        1.43      3.77 o 
   5   6  13        9.93       17.89      5.61 o 
   6   6  13        4.81        8.71      5.63 o 
   7   6  13       90.94       95.30     11.46 o 
   8   6  13       40.24       38.08      7.72 o 
   9   6  13       61.70       67.24     11.06 o 
  10   6  13      147.87      172.83     24.22 o 
  11   6  13       33.20       37.53      8.05 o 
  -8   7  13      117.57      136.69     31.77 o 
  -7   7  13       98.49      104.35     12.69 o 
  -6   7  13       60.77       54.73     26.44 o 
  -5   7  13      263.47      272.31     14.13 o 
  -4   7  13       38.61       23.06      5.35 o 
  -3   7  13        0.10       -1.59      2.96 o 
  -2   7  13       23.30       21.00      6.42 o 
  -1   7  13        1.99       -3.32      3.32 o 
   0   7  13       23.25       33.21     17.83 o 
   1   7  13        4.07        1.65      7.08 o 
   2   7  13      115.50       95.03     36.54 o 
   3   7  13       11.76       14.51      5.68 o 
   4   7  13       44.24       47.32      8.67 o 
   5   7  13      154.48      127.46     13.23 o 
   6   7  13        7.06        2.51      4.52 o 
   7   7  13      187.98      198.92     16.24 o 
 -17   0  14      208.34      253.16     23.59 o 
 -16   0  14       67.10       77.08     15.67 o 
 -15   0  14        7.34       16.93      8.68 o 
 -14   0  14        2.65       -1.41      7.01 o 
 -13   0  14      210.23      245.09     21.60 o 
 -12   0  14       56.68       51.67     12.50 o 
 -11   0  14      636.77      712.61     37.22 o 
 -10   0  14      180.73      182.61     20.70 o 
  -9   0  14      619.01      703.58     35.72 o 
  -8   0  14      150.44      162.15     19.00 o 
  -7   0  14        1.05        4.87      5.15 o 
  -6   0  14      274.44      267.17     20.36 o 
  -5   0  14      117.91      135.34     17.14 o 
  -4   0  14      398.87      426.74     25.71 o 
  -3   0  14      199.73      201.44     17.24 o 
  -2   0  14      330.80      331.83     14.98 o 
  -1   0  14       52.69       50.46      6.76 o 
   0   0  14      128.44      148.31      9.84 o 
   1   0  14      202.40      196.32      9.29 o 
   2   0  14      123.13      116.90      8.46 o 
   3   0  14       53.06       35.40      5.16 o 
   4   0  14       81.62       91.66      7.87 o 
   5   0  14        0.68       -1.37      2.71 o 
   6   0  14      751.26      766.09     20.80 o 
   7   0  14       28.71       41.96      8.76 o 
   8   0  14      872.98      897.64     23.37 o 
   9   0  14      269.48      305.93     10.96 o 
  10   0  14      529.69      556.74     15.31 o 
  11   0  14      382.54      415.81     16.70 o 
  12   0  14       79.00       87.14     11.60 o 
  13   0  14      359.84      381.78     15.14 o 
  14   0  14       11.13        7.32      6.10 o 
  15   0  14      400.03      433.40     16.49 o 
  16   0  14        4.35       -2.56      3.54 o 
 -16   1  14       28.99       33.19      8.02 o 
 -15   1  14        3.99        6.17      5.21 o 
 -14   1  14        7.91       13.67      5.48 o 
 -13   1  14        5.11       14.34      5.56 o 
 -12   1  14       80.79       74.30      9.90 o 
 -11   1  14       19.39       30.97      6.77 o 
 -10   1  14       78.29       83.12     12.01 o 
  -9   1  14       87.83       91.59     10.18 o 
  -8   1  14       71.64       73.64      9.30 o 
  -7   1  14       18.68       17.60      7.46 o 
  -6   1  14      267.12      265.91     15.11 o 
  -5   1  14        8.81        4.97      4.00 o 
  -4   1  14       24.68       22.97      4.54 o 
  -3   1  14        1.50       -1.62      2.59 o 
  -2   1  14       59.23       61.36      7.59 o 
  -1   1  14        0.00       -0.73      2.44 o 
   0   1  14      111.50      123.57      6.56 o 
   1   1  14      389.66      382.90     10.11 o 
   2   1  14      186.01      189.92      7.54 o 
   3   1  14       28.73       29.28      3.67 o 
   4   1  14       81.61       85.21      5.36 o 
   5   1  14        3.41        3.66      2.80 o 
   6   1  14       39.75       30.90      3.59 o 
   7   1  14      283.73      317.71      9.08 o 
   8   1  14        9.65       10.93      2.96 o 
   9   1  14       41.46       46.46      4.91 o 
  10   1  14        1.61        0.30      2.54 o 
  11   1  14        1.21       -0.61      2.01 o 
  12   1  14       78.43       81.26      5.90 o 
  13   1  14        0.97        2.31      2.48 o 
  14   1  14       27.85       31.72      4.26 o 
  15   1  14       63.63       50.36      5.80 o 
  16   1  14       67.88       81.59      6.21 o 
 -16   2  14        0.05       12.57      8.58 o 
 -15   2  14       58.42       57.15     13.44 o 
 -14   2  14       46.49       47.49     12.30 o 
 -13   2  14       48.38       75.96     15.28 o 
 -12   2  14       41.76       40.10     11.00 o 
 -11   2  14      455.69      473.05     30.27 o 
 -10   2  14      289.53      275.57     22.60 o 
  -9   2  14      295.33      320.90     23.99 o 
  -8   2  14        5.37       15.42      7.16 o 
  -7   2  14        0.77        7.57      5.39 o 
  -6   2  14      543.30      549.58     31.52 o 
  -5   2  14        0.87        3.30      3.72 o 
  -4   2  14      267.91      299.89     17.67 o 
  -3   2  14       74.73       81.40     12.96 o 
  -2   2  14      148.56      149.84     12.69 o 
  -1   2  14      390.39      402.79     16.88 o 
   0   2  14        5.44        9.77      4.05 o 
   1   2  14      412.29      449.84     14.53 o 
   2   2  14      175.18      180.13      8.47 o 
   3   2  14      233.06      261.14     11.44 o 
   4   2  14        1.49       -0.84      2.12 o 
   5   2  14      180.44      188.06      9.38 o 
   6   2  14      101.00      103.25      8.30 o 
   7   2  14       10.37        5.33      2.68 o 
   8   2  14       26.68       28.51      4.02 o 
   9   2  14      102.41      119.69      7.45 o 
  10   2  14      291.30      322.47     10.64 o 
  11   2  14      255.29      259.52     11.53 o 
  12   2  14        3.86        5.44      2.95 o 
  13   2  14       93.36       85.13      6.14 o 
  14   2  14        3.60       11.13      3.21 o 
  15   2  14      149.96      162.30      8.49 o 
 -15   3  14      195.60      228.53     26.50 o 
 -13   3  14        3.62       13.43      6.88 o 
 -12   3  14       91.01       76.38     13.76 o 
 -11   3  14       49.00       24.99      8.09 o 
 -10   3  14       18.81        2.45      3.17 o 
  -9   3  14        2.95        4.81      3.29 o 
  -8   3  14       14.80        7.60      5.31 o 
  -7   3  14        2.65        2.83      3.50 o 
  -6   3  14       53.66       55.09      8.06 o 
  -5   3  14      194.18      205.42     13.09 o 
  -4   3  14        0.59        5.15      3.33 o 
  -3   3  14        2.11        0.76      4.46 o 
  -2   3  14      105.42       94.53     21.90 o 
  -1   3  14        2.02        1.10      3.31 o 
   0   3  14       43.27       41.46      7.61 o 
   1   3  14       35.09       28.95      4.91 o 
   2   3  14      459.05      496.89     15.78 o 
   3   3  14       32.51       27.90      4.72 o 
   4   3  14        1.49        1.13      2.54 o 
   5   3  14      116.56      114.37      8.65 o 
   6   3  14        1.60       -3.41      3.41 o 
   7   3  14        8.58        3.63      3.12 o 
   8   3  14      123.79      134.56      8.79 o 
   9   3  14        1.64        0.27      2.58 o 
  10   3  14        1.87        0.15      2.36 o 
  11   3  14       10.95        6.84      3.06 o 
  12   3  14        4.15        1.71      2.73 o 
  13   3  14       64.09       63.40      8.37 o 
  14   3  14       38.93       42.86      5.20 o 
 -14   4  14        6.95       16.36      5.43 o 
 -13   4  14       23.10       26.32      8.14 o 
 -12   4  14       37.86       35.52      9.19 o 
 -11   4  14       10.65        9.39      5.41 o 
 -10   4  14      153.82      151.85     19.76 o 
  -9   4  14        8.94       13.46      5.80 o 
  -8   4  14      259.57      243.17     14.56 o 
  -7   4  14       17.38       12.61      4.61 o 
  -6   4  14      197.01      221.55     14.99 o 
  -5   4  14        0.06        3.84      3.48 o 
  -4   4  14      549.90      578.68     23.34 o 
  -3   4  14      157.22      174.99     22.64 o 
  -2   4  14       14.81       17.16      5.28 o 
  -1   4  14       39.78       46.03      7.42 o 
   0   4  14        2.98        1.18      3.49 o 
   1   4  14       99.58       96.66      8.19 o 
   2   4  14       32.32       36.22      6.93 o 
   3   4  14      390.36      426.56     21.14 o 
   4   4  14      342.14      357.80     22.00 o 
   5   4  14       75.53       80.62     11.92 o 
   6   4  14       12.07        6.27      3.21 o 
   7   4  14        2.88       -0.84      2.85 o 
   8   4  14       47.24       46.89      5.80 o 
   9   4  14        0.78       -1.87      2.67 o 
  10   4  14       45.67       35.54      5.49 o 
  11   4  14       23.83       27.91      4.56 o 
  12   4  14       30.77       31.77      4.67 o 
  13   4  14      124.41      129.26      8.21 o 
 -12   5  14      107.12       89.60     16.70 o 
 -11   5  14       94.89       96.45     17.02 o 
 -10   5  14       12.51       16.76      5.66 o 
  -9   5  14        1.32        2.04      5.26 o 
  -8   5  14      155.89      147.78     14.32 o 
  -7   5  14        3.49        0.05      4.14 o 
  -6   5  14        2.47        0.43      3.98 o 
  -5   5  14      285.92      281.51     16.53 o 
  -4   5  14      169.44      183.72     16.62 o 
  -3   5  14        0.33        5.64      4.27 o 
  -2   5  14      137.72      143.45     12.84 o 
  -1   5  14      119.06      117.01     11.81 o 
   0   5  14       13.06        6.95      4.34 o 
   1   5  14       45.16       47.58     10.49 o 
   2   5  14        0.05       -0.62      3.54 o 
   3   5  14        2.65        3.08      3.88 o 
   4   5  14        0.16        2.60      3.78 o 
   5   5  14       26.88       28.15     15.06 o 
   6   5  14       44.09       31.84      8.64 o 
   7   5  14      156.91      150.34     14.15 o 
   8   5  14        4.38        0.68      3.73 o 
   9   5  14        6.87        2.05      5.53 o 
  10   5  14        2.66       -2.94      2.94 o 
  11   5  14       22.04       12.78      5.38 o 
  -9   6  14       98.59      104.26     12.50 o 
  -8   6  14        0.63        6.59      4.87 o 
  -7   6  14       11.14        7.87      5.03 o 
  -6   6  14        8.46       15.29      5.60 o 
  -5   6  14      168.18      178.14     16.10 o 
  -4   6  14       16.90        1.54      4.08 o 
  -3   6  14      385.77      367.82     15.43 o 
  -2   6  14        0.91       -2.16      3.78 o 
  -1   6  14      242.18      257.95     15.73 o 
   0   6  14       68.32       67.24      9.51 o 
   1   6  14      139.67      163.80     14.68 o 
   2   6  14        6.56        3.52      6.56 o 
   3   6  14       84.02       91.21     11.20 o 
   4   6  14        3.31        2.65      4.22 o 
   5   6  14        0.50        1.97      3.99 o 
   6   6  14       81.07       86.25     11.27 o 
   7   6  14       71.06       69.42     10.11 o 
   8   6  14      186.57      215.99     19.34 o 
  -2   7  14       14.83       10.93      5.25 o 
  -1   7  14        0.00        3.03      4.02 o 
   0   7  14        6.19        4.15      4.02 o 
   1   7  14       99.87       78.19     10.52 o 
   2   7  14       38.30       44.39      8.43 o 
 -14   1  15       31.42       31.75      7.82 o 
 -13   1  15      203.55      253.28     17.20 o 
 -12   1  15        3.45       12.30      6.03 o 
 -11   1  15       46.00       51.71     15.80 o 
 -10   1  15      319.81      332.16     17.44 o 
  -9   1  15      185.85      222.67     13.96 o 
  -8   1  15       16.35       19.68      8.96 o 
  -7   1  15       22.35       17.51      8.26 o 
  -6   1  15       35.92       38.63     10.85 o 
  -5   1  15       47.78       49.16     11.94 o 
  -4   1  15       11.75       11.52      7.37 o 
  -3   1  15      101.31       96.20     15.94 o 
  -2   1  15        4.01        5.27      3.97 o 
  -1   1  15        8.31       11.09      6.26 o 
   0   1  15       18.99       18.39      6.29 o 
   1   1  15      111.51      110.65      8.07 o 
   2   1  15      149.61      156.51      7.86 o 
   3   1  15       74.31       70.88      5.40 o 
   4   1  15      114.48      127.63      7.54 o 
   5   1  15      207.44      224.09      9.80 o 
   6   1  15       80.79       78.00      5.74 o 
   7   1  15       50.31       57.67      5.59 o 
   8   1  15      191.15      203.30      9.92 o 
   9   1  15      198.03      236.44     10.07 o 
  10   1  15      387.19      422.16     12.63 o 
  11   1  15      234.43      233.89     10.16 o 
  12   1  15       12.36       10.15      3.57 o 
  13   1  15      119.03      141.19      8.20 o 
  14   1  15       34.22       34.73      5.01 o 
 -14   2  15       36.49       59.74     13.06 o 
 -13   2  15       53.66       58.64     13.13 o 
 -12   2  15      311.90      361.66     26.90 o 
 -11   2  15        8.73       27.50      9.20 o 
 -10   2  15       77.28       80.41     15.30 o 
  -9   2  15       32.26       29.85      9.86 o 
  -8   2  15      103.68      111.60     17.54 o 
  -7   2  15        3.02       15.99      7.90 o 
  -6   2  15        0.22        3.13      5.13 o 
  -5   2  15       33.56       44.44     11.60 o 
  -4   2  15        5.06        5.38      5.27 o 
  -3   2  15      189.48      203.96     15.45 o 
  -2   2  15      335.22      367.96     24.37 o 
  -1   2  15       31.81       38.97     16.78 o 
   0   2  15       80.71       82.13     11.30 o 
   1   2  15        7.88        4.67      2.89 o 
   2   2  15       10.44        6.14      3.19 o 
   3   2  15        6.44        5.36      3.32 o 
   4   2  15       18.25       15.27      3.82 o 
   5   2  15        0.59        5.67      3.14 o 
   6   2  15       11.72        8.43      3.00 o 
   7   2  15        6.28        5.03      2.68 o 
   8   2  15       40.87       46.13      5.23 o 
   9   2  15      292.30      321.80     10.93 o 
  10   2  15        0.14        1.94      2.79 o 
  11   2  15        0.86        2.55      2.91 o 
  12   2  15       57.81       67.28      6.32 o 
  13   2  15       30.57       36.15      9.49 o 
 -10   3  15      113.55      108.32     17.48 o 
  -9   3  15        1.80        3.74      5.33 o 
  -8   3  15      200.60      214.35     24.52 o 
  -7   3  15       21.25       38.76     11.21 o 
  -6   3  15       23.69       26.29      8.06 o 
  -5   3  15       74.46       75.26      9.90 o 
  -4   3  15      146.47      148.12     21.49 o 
  -3   3  15      116.30      138.59     13.17 o 
  -2   3  15      350.99      386.45     25.74 o 
  -1   3  15      108.64      124.01     11.88 o 
   0   3  15      191.02      204.80     15.15 o 
   1   3  15       34.87       34.36      6.89 o 
   2   3  15       19.98       12.96      3.93 o 
   3   3  15      128.87      137.02     13.45 o 
   4   3  15        0.14        4.64      3.23 o 
   5   3  15      340.41      340.42     12.07 o 
   6   3  15       36.52       39.70      7.86 o 
   7   3  15       47.61       36.29      5.31 o 
   8   3  15        3.93        4.27      2.91 o 
   9   3  15       30.35       24.11      4.12 o 
  10   3  15       10.60       16.57      3.76 o 
  11   3  15       28.08       33.32      4.59 o 
  12   3  15      246.59      276.73     12.75 o 
 -11   4  15        6.10        6.73      5.86 o 
 -10   4  15        2.57        8.90      5.46 o 
  -9   4  15      144.07      166.90     22.07 o 
  -8   4  15       81.16       76.82     14.62 o 
  -7   4  15       40.58       36.58      7.57 o 
  -6   4  15      268.02      246.05     15.18 o 
  -5   4  15       86.17       77.94     13.76 o 
  -4   4  15       11.53       14.31      5.40 o 
  -3   4  15        6.22        2.14      3.46 o 
  -2   4  15       19.60       11.73      6.98 o 
  -1   4  15        2.58       -1.79      3.83 o 
   0   4  15        0.80        4.52      4.14 o 
   1   4  15       77.71       85.68     21.04 o 
   2   4  15       14.83       11.83      5.06 o 
   3   4  15       18.06       14.47      4.33 o 
   4   4  15       67.36       73.86      7.91 o 
   5   4  15        4.21        3.60      3.87 o 
   6   4  15       10.95        6.75      3.81 o 
   7   4  15        0.07        0.20      3.25 o 
   8   4  15       14.42       14.34      4.23 o 
   9   4  15        0.86       -1.81      3.11 o 
  10   4  15        4.11        3.77      2.96 o 
  -9   5  15      374.46      404.65     29.92 o 
  -8   5  15       29.11       19.18      5.92 o 
  -7   5  15      278.71      255.56     20.92 o 
  -6   5  15       33.18       22.66      5.94 o 
  -5   5  15      308.24      338.71     18.44 o 
  -4   5  15       48.68       50.28      8.90 o 
  -3   5  15      121.98      131.58     13.53 o 
  -2   5  15       70.69       57.86      9.67 o 
  -1   5  15       89.40      113.76     17.87 o 
   0   5  15      317.21      346.90     18.02 o 
   1   5  15        0.02        5.91      4.37 o 
   2   5  15      105.24      122.29     12.87 o 
   3   5  15      105.78      102.94     11.68 o 
   4   5  15       11.11       14.35      5.23 o 
   5   5  15        3.80        5.52      5.66 o 
   6   5  15        0.64        2.45      4.39 o 
   7   5  15      126.09      126.79     15.71 o 
   8   5  15       31.85       35.23      7.92 o 
  -4   6  15        2.93        0.84      4.26 o 
  -3   6  15        0.00       -2.08      3.90 o 
  -2   6  15       32.26       19.75      8.66 o 
  -1   6  15       59.37       55.33     13.43 o 
   0   6  15       31.64       27.40      7.00 o 
   1   6  15        3.91        4.04      4.27 o 
   2   6  15       48.36       59.45      9.44 o 
   3   6  15      182.33      183.79     22.78 o 
 -12   0  16        7.41       12.09      7.86 o 
 -11   0  16        8.73       20.20      8.09 o 
 -10   0  16       82.03       63.17     12.70 o 
  -9   0  16       10.49       11.30      7.69 o 
  -8   0  16       31.39       36.67     10.57 o 
  -7   0  16       10.53       26.53      9.32 o 
  -6   0  16      119.19      136.68     18.54 o 
  -5   0  16       99.64      132.91     18.38 o 
  -4   0  16        0.07        5.65      6.85 o 
  -3   0  16      266.65      276.34     22.32 o 
  -2   0  16       93.37      106.65     16.67 o 
  -1   0  16       29.32       24.19      8.91 o 
   0   0  16       44.05       55.05     12.43 o 
   1   0  16       33.65       55.24     16.92 o 
   2   0  16      395.89      418.42     15.14 o 
   3   0  16      121.65      130.90     17.26 o 
   4   0  16      448.35      479.33     17.60 o 
   5   0  16      250.47      302.02     13.42 o 
   6   0  16     2683.96     3003.69     54.76 o 
   7   0  16      180.41      194.63     12.71 o 
   8   0  16      208.75      261.67     21.42 o 
   9   0  16       32.76       42.37      7.89 o 
  10   0  16       76.21       76.75     10.98 o 
  11   0  16      137.36      136.38     14.08 o 
 -12   1  16       43.87       50.68     12.88 o 
 -11   1  16       27.06       27.10     10.17 o 
 -10   1  16       18.11       22.60     10.01 o 
  -9   1  16        2.85        2.04      6.50 o 
  -8   1  16       17.46       33.36     10.87 o 
  -7   1  16       15.69       13.49      8.10 o 
  -6   1  16        8.19       13.62      8.63 o 
  -5   1  16       25.41       21.38      9.03 o 
  -4   1  16       42.19       40.87     11.01 o 
  -3   1  16       21.66       27.29      9.45 o 
  -2   1  16      189.01      207.68     23.11 o 
  -1   1  16       45.42       45.40     13.98 o 
   0   1  16       22.35       16.42      7.52 o 
   1   1  16       44.99       43.12      5.95 o 
   2   1  16       10.57        8.37      3.88 o 
   3   1  16       71.21       77.59      5.52 o 
   4   1  16      362.12      406.42     10.81 o 
   5   1  16      226.57      257.81      9.11 o 
   6   1  16      133.37      138.28      8.31 o 
   7   1  16        1.71        0.35      2.65 o 
   8   1  16        0.90        2.04      2.79 o 
   9   1  16       85.35       91.67      7.14 o 
  10   1  16      400.20      443.06     13.34 o 
  11   1  16       63.60       69.86      6.52 o 
 -11   2  16        7.32       10.59      7.97 o 
 -10   2  16       14.42       26.74     10.71 o 
  -9   2  16        3.49       18.54      8.73 o 
  -8   2  16      178.11      181.63     22.90 o 
  -7   2  16        2.43        1.69      5.58 o 
  -6   2  16        4.26        7.89      7.25 o 
  -5   2  16       76.01       93.83     16.68 o 
  -4   2  16       17.76       18.54      9.10 o 
  -3   2  16      207.05      227.31     25.16 o 
  -2   2  16       27.65       26.70      6.69 o 
  -1   2  16      717.21      702.82     36.14 o 
   0   2  16        1.02       10.70      6.22 o 
   1   2  16      149.23      174.12     14.90 o 
   2   2  16        0.05        2.31      4.02 o 
   3   2  16        4.15        0.43      2.96 o 
   4   2  16      113.62      120.78     10.07 o 
   5   2  16       44.90       40.95      5.07 o 
   6   2  16       92.65       97.85      6.98 o 
   7   2  16        7.90        8.18      3.32 o 
   8   2  16      372.44      419.15     13.12 o 
   9   2  16      137.33      151.38      9.15 o 
  10   2  16      207.18      223.79     13.63 o 
 -10   3  16        0.45       -3.55      5.39 o 
  -9   3  16       85.33      112.79     18.52 o 
  -8   3  16        0.01        1.98      6.07 o 
  -7   3  16      139.70      167.74     22.57 o 
  -6   3  16       58.54       71.82     14.66 o 
  -5   3  16      141.91      143.42     20.19 o 
  -4   3  16       13.78       14.23      5.39 o 
  -3   3  16        7.17        7.76      4.49 o 
  -2   3  16       19.06       15.89      5.98 o 
  -1   3  16        8.10        6.61      6.46 o 
   0   3  16       19.58       16.12      5.96 o 
   1   3  16        6.86        4.12      4.34 o 
   2   3  16        1.32        3.52      4.01 o 
   3   3  16       80.44       86.47      8.52 o 
   4   3  16       48.19       46.85      6.52 o 
   5   3  16      107.53      126.05     10.18 o 
   6   3  16        0.32        0.54      3.28 o 
   7   3  16       51.39       63.61      6.14 o 
   8   3  16        0.41        0.93      2.82 o 
   9   3  16       37.91       32.31      4.58 o 
  -6   4  16      428.81      443.84     29.49 o 
  -5   4  16        9.10       11.00      7.78 o 
  -4   4  16      147.71      121.09     18.38 o 
  -3   4  16        0.61        2.33      6.12 o 
  -2   4  16       15.12       13.55      8.02 o 
  -1   4  16       43.48       34.20     10.27 o 
   0   4  16       60.79       66.72      9.66 o 
   1   4  16      325.13      315.01     17.29 o 
   2   4  16       18.44       21.11     11.16 o 
   3   4  16       71.67       69.77     13.43 o 
   4   4  16       53.71       49.20      6.83 o 
   5   4  16       10.45        4.47      3.79 o 
   6   4  16        0.26       -0.02      3.04 o 
   7   4  16       10.92       11.14      7.78 o 
  -2   5  16        0.36        5.46      3.89 o 
  -1   5  16       50.86       55.05      8.85 o 
   0   5  16       17.01       13.13      5.56 o 
   1   5  16        9.22       11.62      5.23 o 
  -8   1  17        9.48       19.10      8.20 o 
  -7   1  17      152.24      145.23     19.95 o 
  -6   1  17       87.33      114.34     17.48 o 
  -5   1  17      162.74      194.18     23.40 o 
  -4   1  17       79.21       73.45     14.07 o 
  -3   1  17        0.39        2.51      6.08 o 
  -2   1  17      437.20      493.71     31.72 o 
  -1   1  17       14.56        8.80      7.71 o 
   0   1  17      292.59      303.49     24.55 o 
   1   1  17        7.80       14.02      5.52 o 
   2   1  17     1005.43     1154.84     30.15 o 
   3   1  17        4.50       10.87      3.75 o 
   4   1  17       38.16       37.75      4.92 o 
   5   1  17      141.24      163.54     10.73 o 
   6   1  17       10.15       13.45      3.97 o 
   7   1  17      276.39      319.41     13.29 o 
  -7   2  17        1.41        3.26      7.76 o 
  -6   2  17      156.47      150.45     21.44 o 
  -5   2  17       86.06       78.43     16.13 o 
  -4   2  17       71.09       82.61     16.23 o 
  -3   2  17       44.87       60.52     14.31 o 
  -2   2  17       31.61       24.57     10.07 o 
  -1   2  17        0.14        0.67      4.47 o 
   0   2  17        0.40        9.45      6.58 o 
   1   2  17       57.48       60.56     13.24 o 
   2   2  17       77.77       77.92     16.78 o 
   3   2  17      126.50      160.24     12.68 o 
   4   2  17        1.74       10.67      3.49 o 
   5   2  17        0.25        2.14      2.94 o 
   6   2  17       67.73       68.47      8.62 o 
  -4   3  17       72.53       95.70     17.46 o 
  -3   3  17      134.15      127.73     16.79 o 
  -2   3  17       12.84       21.19      6.96 o 
  -1   3  17        0.69        1.89      6.25 o 
   0   3  17       44.90       40.35     11.71 o 
   1   3  17      141.30      174.76     14.96 o 
   2   3  17        8.00       13.31      5.63 o 
   3   3  17       76.17       64.19      9.67 o 
   4   3  17       16.47       17.32      5.82 o 
                                                 
